# Supplementary material for: From anxiety to action—Experience of threat, emotional states, reactance, and action preferences in the early days of COVID-19 self-isolation in Germany and Austria
Source: PLoS One. 2020 Dec 8;15(12):e0243193. doi: 10.1371/journal.pone.0243193 (PMC7723254; doi:10.1371/journal.pone.0243193)
Supplement: S1 File — (ZIP) [file pone.0243193.s001.zip › S1_Data.csv]

id	submitdate	lastpage	startlanguage	seed	startdate	datestamp	refurl	discr[aut1]	discr[aut2]	discr[aut3]	discr[aut4]	discr[uncer1]	discr[uncer2]	discr[uncer3]	discr[uncer4]	discr[agenc1]	discr[agenc2]	discr[agenc3]	discr[agenc4]	discr[expec1]	discr[expec2]	discr[expec3]	Affekt[reac1]	Affekt[reac2]	Affekt[reac3]	Affekt[reac4]	Affekt[reac5]	Affekt[reac6]	Affekt[reac7]	Affekt[fear2]	Affekt[fear5]	Affekt[fear6]	Affekt[host1]	Affekt[host2]	Affekt[host3]	Affekt[host4]	Affekt[host5]	Affekt[host6]	Affekt[sad1]	Affekt[sad2]	Affekt[sad3]	Affekt[sad4]	Affekt[sad5]	Affekt[bis1]	Affekt[bis2]	Affekt[bis3]	Affekt[bis4]	Affekt[bis5]	Affekt[bash1]
5	2020-03-20T09:54:50Z	8	de	1171770084	2020-03-20T09:40:55Z	2020-03-20T09:54:50Z	NA	2	3	3	4	2	3	4	4	3	4	2	2	5	2	2	2	2	2	1	1	2	4	3	4	2	3	3	1	2	1	2	2	2	3	2	2	4	4	3	3	4	2
6	2020-03-20T10:03:04Z	8	de	1937416084	2020-03-20T09:49:12Z	2020-03-20T10:03:04Z	NA	1	4	4	5	2	4	3	4	5	2	4	3	4	2	2	1	4	4	4	1	1	3	2	2	2	3	2	1	4	4	3	4	3	1	1	2	3	2	2	4	3	2
8	2020-03-20T10:18:49Z	8	de	1999942595	2020-03-20T09:59:32Z	2020-03-20T10:18:49Z	NA	4	2	4	4	4	3	2	2	2	2	5	4	5	1	2	2	1	2	2	2	1	4	3	2	1	1	1	1	4	1	1	1	1	1	2	1	1	2	2	2	3	3
9	2020-03-20T10:14:32Z	8	de	1963121618	2020-03-20T10:00:51Z	2020-03-20T10:14:32Z	NA	1	5	4	5	4	2	2	3	2	4	4	5	5	2	1	1	5	3	2	1	1	3	3	3	3	2	1	1	2	1	2	3	3	2	2	3	4	3	1	3	3	2
10	2020-03-20T10:28:27Z	8	de	1501304882	2020-03-20T10:02:54Z	2020-03-20T10:28:27Z	NA	3	2	3	4	3	2	2	3	2	4	3	3	4	2	2	3	3	1	1	1	1	2	3	2	2	1	1	1	2	1	1	1	1	3	3	1	1	3	3	2	2	3
11	2020-03-20T11:18:23Z	8	de	1296540128	2020-03-20T10:05:27Z	2020-03-20T11:18:23Z	NA	3	3	3	4	4	3	2	2	3	2	4	4	3	2	3	2	3	2	1	1	1	2	2	2	1	1	1	1	1	1	1	3	2	2	2	2	2	2	2	2	2	3
12	2020-03-20T10:18:57Z	8	de	946010652	2020-03-20T10:07:55Z	2020-03-20T10:18:57Z	NA	1	4	2	5	3	4	4	2	2	2	4	3	2	2	3	1	4	3	2	2	1	2	2	2	2	2	1	1	2	1	1	3	3	3	2	1	4	3	2	2	3	3
13	2020-03-20T10:19:55Z	8	de	1649145544	2020-03-20T10:08:06Z	2020-03-20T10:19:55Z	NA	2	4	4	4	2	3	4	4	3	4	2	2	4	2	2	2	3	4	4	2	2	3	3	4	4	1	2	3	4	3	4	1	1	4	2	3	2	4	4	4	4	2
14	2020-03-20T10:19:24Z	8	de	1956161719	2020-03-20T10:08:08Z	2020-03-20T10:19:24Z	NA	2	4	5	5	2	2	4	5	3	4	2	3	5	1	1	1	4	3	2	1	1	3	4	5	4	1	1	1	4	1	2	4	4	3	3	3	3	4	4	4	5	3
15	2020-03-20T10:24:23Z	8	de	1003715092	2020-03-20T10:08:13Z	2020-03-20T10:24:23Z	NA	2	2	2	4	3	4	3	3	4	2	4	4	3	4	3	3	2	2	2	1	2	2	1	3	1	1	1	1	1	1	2	3	3	1	1	1	2	1	2	1	2	2
17	2020-03-20T10:24:55Z	8	de	1710433921	2020-03-20T10:08:18Z	2020-03-20T10:24:55Z	NA	1	5	5	5	2	3	4	3	3	4	3	3	5	3	3	1	5	4	3	1	1	2	1	2	1	1	1	1	3	1	1	2	3	4	3	3	4	1	2	3	3	1
18	2020-03-20T10:23:41Z	8	de	336040315	2020-03-20T10:08:25Z	2020-03-20T10:23:41Z	NA	2	4	3	4	2	4	3	4	4	3	3	3	3	2	4	1	4	2	1	1	1	2	3	4	3	1	1	1	1	1	1	4	4	3	3	3	3	3	3	3	4	3
19	2020-03-20T10:26:05Z	8	de	804673697	2020-03-20T10:08:41Z	2020-03-20T10:26:05Z	NA	3	3	2	3	3	2	2	2	2	3	3	4	1	4	4	2	2	2	3	1	1	3	1	2	2	1	2	1	2	2	4	1	1	1	1	1	2	2	2	1	3	2
21	2020-03-20T10:26:23Z	8	de	1788122044	2020-03-20T10:09:27Z	2020-03-20T10:26:23Z	NA	3	3	2	4	4	4	2	2	4	2	3	4	3	2	2	3	3	3	2	1	1	2	2	3	2	1	1	1	4	1	1	2	2	2	1	2	2	2	2	2	3	3
22	2020-03-20T10:24:38Z	8	de	1514398444	2020-03-20T10:09:45Z	2020-03-20T10:24:38Z	NA	2	4	3	4	3	3	3	2	2	4	4	3	4	3	2	3	4	3	1	1	1	1	1	2	1	1	1	1	1	1	1	1	1	2	2	2	3	1	1	1	2	2
23	2020-03-20T11:57:32Z	8	de	1816732246	2020-03-20T10:10:31Z	2020-03-20T11:57:32Z	NA	2	4	4	4	2	4	4	3	3	3	4	4	4	2	3	2	4	4	3	3	3	2	2	3	2	1	2	2	4	1	3	3	2	4	2	3	4	2	2	3	3	3
24	2020-03-20T10:21:55Z	8	de	1317027020	2020-03-20T10:10:45Z	2020-03-20T10:21:55Z	NA	2	4	2	5	3	1	4	3	1	1	4	3	4	3	1	2	4	2	2	1	2	1	1	2	1	1	2	1	2	1	1	2	2	1	2	1	4	1	1	2	2	5
25	2020-03-20T10:27:09Z	8	de	980444254	2020-03-20T10:11:12Z	2020-03-20T10:27:09Z	NA	3	3	2	3	3	3	2	1	1	1	4	4	4	2	3	3	3	1	2	1	1	2	2	2	2	2	1	1	2	1	1	1	1	1	1	1	2	2	1	2	2	4
27	2020-03-20T10:24:48Z	8	de	1129550454	2020-03-20T10:11:20Z	2020-03-20T10:24:48Z	NA	3	3	2	4	3	3	3	2	2	2	4	4	4	3	2	3	3	1	1	1	1	2	1	2	1	1	1	1	1	1	1	1	2	2	2	1	2	2	2	2	3	4
28	2020-03-20T10:29:39Z	8	de	1889162216	2020-03-20T10:11:41Z	2020-03-20T10:29:39Z	NA	2	5	3	5	3	2	4	3	2	2	4	3	3	4	3	3	3	3	2	1	1	3	2	3	2	2	1	1	3	3	2	1	1	1	1	2	1	2	2	3	3	3
30	2020-03-20T10:22:10Z	8	de	767593708	2020-03-20T10:12:36Z	2020-03-20T10:22:10Z	NA	4	3	4	3	4	3	5	2	2	2	4	4	4	1	2	2	2	2	1	1	1	1	1	2	1	1	1	1	2	1	2	1	1	1	1	1	2	1	2	1	2	3
31	2020-03-20T10:34:59Z	8	de	2131726455	2020-03-20T10:13:33Z	2020-03-20T10:34:59Z	NA	4	3	1	4	4	1	2	2	2	1	4	4	5	1	4	4	2	2	2	1	1	2	2	2	3	1	3	3	3	2	3	2	2	1	1	1	1	2	3	2	3	4
33	2020-03-20T10:33:06Z	8	de	181521384	2020-03-20T10:14:13Z	2020-03-20T10:33:06Z	NA	1	5	4	5	4	5	2	3	2	2	4	2	4	3	2	2	4	4	4	1	1	2	2	3	2	1	1	1	3	1	3	4	4	3	4	3	2	3	3	3	4	2
34	2020-03-20T10:24:57Z	8	de	952881310	2020-03-20T10:14:22Z	2020-03-20T10:24:57Z	NA	4	3	3	4	4	3	2	2	2	3	4	3	2	5	4	3	2	2	1	1	1	1	1	1	1	1	1	1	1	1	1	3	3	2	1	2	2	1	1	1	2	3
35	2020-03-20T10:31:48Z	8	de	948806915	2020-03-20T10:14:28Z	2020-03-20T10:31:48Z	NA	2	4	3	4	4	4	2	2	3	3	3	4	3	4	4	3	2	1	1	1	1	4	2	3	2	1	1	1	1	1	1	1	1	1	1	1	2	2	2	3	3	3
36	2020-03-20T10:31:58Z	8	de	662866484	2020-03-20T10:14:49Z	2020-03-20T10:31:58Z	NA	1	5	2	5	3	3	3	3	2	3	4	4	5	1	2	3	3	2	1	1	1	2	2	4	3	1	1	1	2	3	1	3	2	1	2	2	2	3	2	3	4	3
37	2020-03-20T10:34:11Z	8	de	1153340132	2020-03-20T10:16:22Z	2020-03-20T10:34:11Z	NA	1	4	4	4	4	2	2	4	2	4	4	4	5	1	1	2	5	4	1	1	2	2	1	2	2	1	1	2	2	1	1	1	1	2	2	2	5	2	2	2	2	2
38	2020-03-20T10:34:46Z	8	de	978671003	2020-03-20T10:16:23Z	2020-03-20T10:34:46Z	android-app://org.telegram.messenger	2	2	2	5	2	4	1	3	3	2	4	4	3	3	2	1	3	2	3	1	1	1	2	3	2	1	1	3	1	2	2	3	2	2	2	2	2	2	2	2	3	1
39	2020-03-20T10:36:56Z	8	de	647831206	2020-03-20T10:16:31Z	2020-03-20T10:36:55Z	NA	4	2	2	3	4	2	2	1	2	1	5	5	3	2	3	3	3	2	1	1	1	1	2	2	1	2	1	1	2	1	1	1	1	1	1	1	2	1	2	1	2	3
40	2020-03-20T10:27:49Z	8	de	1048744610	2020-03-20T10:16:39Z	2020-03-20T10:27:49Z	NA	2	4	2	5	4	2	2	3	3	3	5	4	3	5	2	2	4	3	2	1	1	1	2	3	2	1	1	1	2	1	2	2	3	2	3	2	3	2	2	3	3	3
42	2020-03-20T10:56:57Z	8	de	1478087348	2020-03-20T10:17:13Z	2020-03-20T10:56:57Z	NA	1	4	4	4	3	2	1	2	3	4	3	3	4	4	3	4	3	1	2	1	1	3	1	3	2	1	1	1	2	1	2	1	2	2	2	1	3	1	1	2	2	2
45	2020-03-20T10:30:09Z	8	de	771862513	2020-03-20T10:18:49Z	2020-03-20T10:30:09Z	NA	2	4	4	4	3	5	2	3	3	3	3	3	3	4	4	3	3	3	3	3	3	2	3	3	2	1	3	3	2	2	3	2	2	3	3	3	3	3	3	3	3	2
46	2020-03-20T10:30:03Z	8	de	992779014	2020-03-20T10:19:17Z	2020-03-20T10:30:03Z	NA	3	5	3	5	3	5	3	3	2	4	4	3	4	3	2	1	4	4	3	2	3	4	3	4	3	1	1	1	1	1	3	3	3	3	4	3	4	3	4	4	4	2
49	2020-03-20T10:39:24Z	8	de	1239692517	2020-03-20T10:21:14Z	2020-03-20T10:39:24Z	NA	2	3	2	5	4	1	2	2	4	3	4	3	2	5	4	2	5	1	1	1	1	1	1	2	2	1	1	1	1	1	1	3	2	3	3	3	3	2	2	2	5	3
50	2020-03-20T10:32:17Z	8	de	298017893	2020-03-20T10:21:47Z	2020-03-20T10:32:17Z	NA	1	5	2	5	1	4	2	5	5	2	4	2	5	1	2	1	5	4	4	1	1	2	2	2	2	1	1	1	5	1	1	1	3	2	2	3	4	2	4	2	4	1
52	2020-03-20T10:34:50Z	8	de	1220252874	2020-03-20T10:21:48Z	2020-03-20T10:34:50Z	NA	2	3	3	4	3	4	2	2	2	2	4	4	4	3	4	2	2	3	4	1	1	2	1	2	3	2	1	1	2	1	4	1	1	1	4	2	1	2	2	2	3	3
53	2020-03-20T10:40:08Z	8	de	243419807	2020-03-20T10:22:47Z	2020-03-20T10:40:08Z	NA	2	5	4	5	3	4	4	5	3	3	3	3	4	2	3	3	2	2	3	1	1	2	3	4	3	2	1	1	3	1	2	4	5	2	2	2	2	4	4	3	5	1
54	2020-03-20T10:38:02Z	8	de	1305143200	2020-03-20T10:23:07Z	2020-03-20T10:38:02Z	NA	3	4	3	4	2	5	2	3	2	2	4	3	4	2	2	3	2	2	1	1	1	1	2	3	4	2	1	1	1	1	1	2	2	1	1	1	2	2	2	4	2	3
56	2020-03-20T10:34:36Z	8	de	730145775	2020-03-20T10:23:18Z	2020-03-20T10:34:36Z	NA	2	2	4	4	2	4	4	5	4	4	3	2	4	3	3	1	3	1	1	1	1	5	4	5	5	1	1	1	2	1	1	2	3	3	4	4	5	4	4	4	4	1
57	2020-03-20T10:36:19Z	8	de	39538672	2020-03-20T10:24:04Z	2020-03-20T10:36:19Z	NA	2	4	3	4	2	4	4	5	2	3	3	4	4	1	1	2	4	4	1	2	1	3	4	4	4	1	1	1	2	1	2	4	5	5	4	4	4	3	3	4	4	2
58	2020-03-20T11:01:46Z	8	de	226633401	2020-03-20T10:24:17Z	2020-03-20T11:01:46Z	NA	2	4	4	4	2	4	4	4	3	3	2	3	4	2	3	1	4	2	2	1	1	3	3	3	3	1	1	1	2	2	1	4	4	2	3	3	3	3	4	3	4	2
59	2020-03-20T10:40:20Z	8	de	270092119	2020-03-20T10:24:31Z	2020-03-20T10:40:20Z	NA	2	4	2	4	3	4	4	2	3	4	4	4	3	1	1	2	4	4	2	1	1	1	2	3	3	1	1	2	3	1	2	1	1	2	2	2	1	2	1	2	3	3
60	2020-03-20T10:33:14Z	8	de	868516775	2020-03-20T10:25:00Z	2020-03-20T10:33:14Z	NA	1	5	5	5	2	5	3	5	4	3	2	3	1	5	3	1	5	3	1	3	5	5	4	5	5	3	1	1	1	3	2	1	1	4	5	1	3	5	5	4	5	3
62	2020-03-20T10:47:12Z	8	de	210589480	2020-03-20T10:25:14Z	2020-03-20T10:47:12Z	NA	4	3	1	3	5	2	1	1	1	2	5	5	2	4	4	4	2	1	1	1	1	1	3	1	1	1	1	1	1	1	1	1	1	1	1	1	1	1	1	1	2	5
63	2020-03-20T10:38:09Z	8	de	1501248808	2020-03-20T10:25:34Z	2020-03-20T10:38:09Z	NA	3	2	4	3	4	3	2	3	2	4	4	3	3	3	2	2	1	2	1	1	1	2	1	1	1	1	1	1	2	1	1	1	1	2	2	2	2	1	1	1	2	2
64	2020-03-20T10:45:55Z	8	de	251256730	2020-03-20T10:25:34Z	2020-03-20T10:45:55Z	NA	1	4	3	5	2	1	1	4	2	2	4	5	5	1	2	1	4	4	2	1	1	4	1	2	2	1	1	1	4	1	1	1	1	3	2	3	2	3	4	4	3	1
65	2020-03-20T10:47:47Z	8	de	814298658	2020-03-20T10:26:00Z	2020-03-20T10:47:47Z	NA	3	3	3	4	3	2	4	2	2	4	3	3	4	2	2	2	3	3	2	1	1	1	2	1	2	1	1	1	2	1	2	2	3	2	2	2	2	2	2	2	3	3
69	2020-03-20T11:26:32Z	8	de	754633072	2020-03-20T10:32:04Z	2020-03-20T11:26:32Z	NA	3	4	3	5	3	4	4	3	3	4	4	4	4	1	2	1	4	4	4	3	3	2	2	5	4	2	4	4	2	4	5	3	3	2	2	2	4	3	1	2	5	2
70	2020-03-20T10:58:30Z	8	de	1398444969	2020-03-20T10:32:11Z	2020-03-20T10:58:30Z	NA	4	4	3	4	4	3	2	3	2	2	5	5	4	3	3	3	3	1	1	1	1	2	1	3	1	1	1	1	1	1	1	1	1	1	3	2	2	2	2	3	2	3
71	2020-03-20T10:50:03Z	8	de	92870848	2020-03-20T10:33:28Z	2020-03-20T10:50:03Z	NA	2	3	2	3	2	2	3	3	2	2	4	4	4	1	2	3	2	1	1	1	1	2	1	2	1	2	1	1	1	1	1	1	1	1	1	1	2	1	1	1	2	4
72	2020-03-20T10:52:23Z	8	de	116548420	2020-03-20T10:34:05Z	2020-03-20T10:52:23Z	NA	2	4	3	4	2	2	2	3	3	4	3	2	5	2	1	3	3	2	1	1	1	2	2	3	2	1	1	1	1	1	1	1	2	2	1	2	3	2	1	2	2	3
74	2020-03-20T10:47:53Z	8	de	2143754180	2020-03-20T10:35:36Z	2020-03-20T10:47:53Z	http://m.facebook.com	2	4	3	4	3	1	5	2	2	2	4	4	4	2	4	3	3	1	2	1	1	3	1	2	2	1	1	1	2	1	1	2	2	2	1	1	3	2	2	2	2	4
75	2020-03-20T10:54:54Z	8	de	472786986	2020-03-20T10:36:25Z	2020-03-20T10:54:54Z	NA	2	3	2	5	4	4	2	1	1	3	4	5	5	2	2	2	4	3	1	1	1	3	1	2	1	1	1	1	2	1	1	3	2	2	1	1	4	1	1	1	2	3
76	2020-03-20T10:50:19Z	8	de	1257814659	2020-03-20T10:36:36Z	2020-03-20T10:50:19Z	NA	3	3	2	4	4	3	3	2	2	2	5	4	3	3	3	3	4	4	1	1	1	1	1	2	2	1	1	1	2	2	2	3	4	2	2	3	2	2	2	2	2	3
77	2020-03-20T11:26:16Z	8	de	629373367	2020-03-20T10:36:43Z	2020-03-20T11:26:16Z	NA	5	1	1	3	5	2	1	1	1	1	5	5	2	2	2	5	2	1	2	1	1	1	1	1	2	2	2	1	1	2	1	1	1	1	1	1	1	1	1	2	2	4
79	2020-03-20T10:56:49Z	8	de	1118209434	2020-03-20T10:36:54Z	2020-03-20T10:56:49Z	NA	3	3	3	5	4	5	3	2	4	2	4	4	2	4	3	2	3	2	2	2	2	2	1	2	2	1	2	1	1	1	1	1	1	1	1	1	2	2	2	2	2	3
80	2020-03-20T10:53:50Z	8	de	676668647	2020-03-20T10:40:17Z	2020-03-20T10:53:50Z	NA	2	4	3	4	4	5	2	2	3	2	5	4	4	2	3	2	4	2	2	1	1	2	1	3	1	1	1	1	2	1	1	1	1	1	1	1	2	1	1	1	3	3
81	2020-03-20T10:56:41Z	8	de	1736032785	2020-03-20T10:41:36Z	2020-03-20T10:56:41Z	NA	2	5	2	5	2	5	4	4	4	3	3	3	3	3	3	2	4	4	3	1	1	4	4	4	3	1	1	1	3	1	1	4	4	2	3	3	3	3	3	4	5	1
82	2020-03-20T10:57:32Z	8	de	1151982380	2020-03-20T10:41:53Z	2020-03-20T10:57:32Z	NA	1	5	2	5	2	5	4	4	3	5	3	4	3	4	2	1	5	4	3	1	1	4	3	4	4	1	1	2	4	1	3	4	4	4	4	4	4	3	4	5	5	3
83	2020-03-20T11:02:47Z	8	de	578444453	2020-03-20T10:42:21Z	2020-03-20T11:02:47Z	NA	1	5	3	4	3	2	3	3	2	4	3	3	4	4	2	3	3	1	1	1	1	2	2	3	2	1	2	1	1	1	1	1	1	1	2	1	1	2	3	2	3	2
84	2020-03-20T11:00:54Z	8	de	237033778	2020-03-20T10:44:16Z	2020-03-20T11:00:54Z	NA	2	4	4	5	2	2	3	4	3	1	3	2	4	1	2	2	2	3	1	1	1	1	1	2	2	3	1	1	2	1	2	2	2	3	3	4	3	2	2	2	2	2
85	2020-03-20T10:59:26Z	8	de	329669879	2020-03-20T10:45:11Z	2020-03-20T10:59:26Z	NA	2	4	4	4	4	5	2	5	2	5	4	2	2	4	3	1	4	2	3	1	1	3	3	4	4	1	1	1	2	1	1	2	2	4	1	2	2	3	3	1	4	1
86	2020-03-20T10:57:27Z	8	de	1081041373	2020-03-20T10:45:34Z	2020-03-20T10:57:27Z	NA	1	4	3	4	2	4	2	2	3	2	4	3	2	4	4	2	3	3	4	1	1	3	1	3	1	1	2	2	3	2	3	2	3	3	1	3	2	1	3	4	3	3
87	2020-03-20T11:23:32Z	8	de	1105970032	2020-03-20T10:46:15Z	2020-03-20T11:23:32Z	NA	1	5	2	5	3	2	4	5	3	4	2	4	5	2	5	1	4	2	3	3	1	1	2	3	2	3	1	1	4	1	3	4	2	3	2	1	1	3	1	4	2	2
88	2020-03-20T11:09:17Z	8	de	2091431839	2020-03-20T10:47:45Z	2020-03-20T11:09:17Z	NA	1	5	3	5	3	1	4	4	4	4	4	3	5	2	2	1	5	4	2	1	1	2	4	4	4	1	1	1	4	1	3	1	1	2	3	2	4	4	4	5	5	3
89	2020-03-20T11:09:28Z	8	de	352114881	2020-03-20T10:48:16Z	2020-03-20T11:09:28Z	NA	4	2	3	2	4	2	2	1	2	2	4	5	2	4	3	5	1	1	1	1	1	1	1	2	1	1	1	1	2	1	1	1	1	1	2	1	1	1	1	1	2	4
92	2020-03-20T11:03:26Z	8	de	2045079336	2020-03-20T10:51:06Z	2020-03-20T11:03:26Z	https://l.instagram.com/?u=https%3A%2F%2Fumfrage.sbg.ac.at%2Findex.php%2F916224%3Flang%3Dde&e=ATPC40FZsS4NnOsDP6Cxuj1emrSuccldogJHLv88EXquav74YTxepSPyzWn3T-AxI8Uis9FujZ8z6NbWbMZwECi3unGnQ7Vt&s=1	2	4	4	5	5	2	2	3	1	5	3	4	3	3	2	1	5	1	3	1	4	1	1	1	1	1	1	2	2	2	2	1	1	2	2	1	1	1	1	2	2	3
93	2020-03-20T11:09:04Z	8	de	767070489	2020-03-20T10:53:08Z	2020-03-20T11:09:04Z	https://l.instagram.com/	2	4	4	4	2	2	2	4	2	2	4	4	4	1	4	1	4	4	4	2	2	2	4	4	4	2	1	2	1	1	3	2	2	4	4	4	4	4	4	4	4	1
94	2020-03-20T11:03:46Z	8	de	567389227	2020-03-20T10:53:20Z	2020-03-20T11:03:46Z	NA	2	4	3	5	3	3	3	3	2	3	4	4	5	1	2	1	4	4	2	1	1	1	2	2	2	1	1	1	1	1	1	4	3	2	1	2	2	2	2	2	2	1
95	2020-03-20T11:07:12Z	8	de	1598040749	2020-03-20T10:54:13Z	2020-03-20T11:07:12Z	NA	2	5	5	5	4	4	4	3	2	4	4	3	3	3	3	1	5	4	4	3	3	3	1	3	1	1	1	1	4	1	4	3	2	2	2	2	3	2	2	3	4	3
96	2020-03-20T11:17:04Z	8	de	475105200	2020-03-20T10:54:44Z	2020-03-20T11:17:04Z	NA	2	4	3	4	2	2	2	2	3	3	5	4	2	2	4	3	2	1	1	1	1	2	1	1	1	1	1	1	1	1	1	1	1	1	1	2	1	1	1	1	2	3
97	2020-03-20T11:11:24Z	8	de	1315292359	2020-03-20T10:55:20Z	2020-03-20T11:11:24Z	NA	3	4	3	5	2	4	1	3	4	2	1	3	2	4	4	2	2	2	2	1	1	2	2	2	2	1	1	1	3	1	1	2	2	2	3	2	4	2	3	2	4	4
98	2020-03-20T11:11:34Z	8	de	609109318	2020-03-20T10:55:48Z	2020-03-20T11:11:34Z	NA	4	1	3	3	4	2	2	1	1	1	4	4	2	4	4	4	1	1	1	1	1	1	2	1	1	1	1	1	1	1	1	1	1	1	1	1	1	2	1	2	2	3
99	2020-03-20T11:12:41Z	8	de	463686441	2020-03-20T10:57:16Z	2020-03-20T11:12:41Z	NA	3	2	1	3	3	2	4	2	3	2	4	3	3	2	4	3	3	2	2	1	1	2	2	3	2	1	1	1	2	1	1	3	2	2	3	2	2	2	2	2	2	2
100	2020-03-20T11:08:50Z	8	de	29943159	2020-03-20T10:57:26Z	2020-03-20T11:08:50Z	NA	1	5	2	5	1	2	4	3	2	2	3	4	3	4	2	2	4	2	1	1	1	4	2	4	3	1	1	1	2	1	1	1	1	2	2	2	2	3	2	2	4	3
102	2020-03-20T11:08:42Z	8	de	1823796470	2020-03-20T10:59:19Z	2020-03-20T11:08:42Z	NA	2	5	2	5	3	3	3	3	2	3	4	4	2	3	4	1	2	2	2	1	1	2	1	2	2	1	1	1	3	1	1	2	2	2	1	1	2	2	2	2	2	4
103	2020-03-20T11:20:57Z	8	de	192251957	2020-03-20T11:00:25Z	2020-03-20T11:20:57Z	NA	1	5	4	5	5	5	2	2	2	1	5	4	2	3	3	1	4	2	2	3	2	2	1	1	1	1	1	1	1	1	2	1	1	1	1	1	1	1	1	1	2	3
104	2020-03-20T11:12:40Z	8	de	1889894628	2020-03-20T11:00:26Z	2020-03-20T11:12:40Z	NA	3	4	3	5	5	2	5	4	2	4	5	3	4	2	2	3	4	2	2	2	1	4	1	2	1	3	2	1	2	3	2	2	1	2	2	2	2	1	1	3	2	3
106	2020-03-20T11:28:45Z	8	de	1438211551	2020-03-20T11:04:51Z	2020-03-20T11:28:45Z	NA	2	3	4	4	2	2	2	3	2	4	3	2	4	3	3	1	4	4	3	2	2	2	2	3	3	1	2	1	3	1	4	4	4	3	1	3	3	2	3	2	3	2
107	2020-03-20T11:45:47Z	8	de	709722600	2020-03-20T11:06:20Z	2020-03-20T11:45:47Z	NA	2	4	3	4	2	4	2	2	3	3	4	3	3	2	3	2	4	3	2	1	1	2	2	2	2	1	1	1	2	1	2	1	1	2	2	1	3	2	3	3	3	2
108	2020-03-20T11:21:39Z	8	de	146051927	2020-03-20T11:09:22Z	2020-03-20T11:21:39Z	NA	3	4	4	4	3	4	2	2	2	2	4	5	3	4	3	4	2	2	1	1	1	2	1	2	2	1	1	1	1	1	1	1	1	2	2	1	1	2	2	2	2	4
109	2020-03-20T11:38:35Z	8	de	167368518	2020-03-20T11:11:16Z	2020-03-20T11:38:35Z	NA	1	4	5	5	3	1	1	2	2	3	4	4	2	5	4	2	5	1	3	2	1	4	2	4	1	1	1	1	2	1	1	3	2	1	1	1	2	2	2	3	4	3
110	2020-03-20T11:31:01Z	8	de	690668744	2020-03-20T11:11:35Z	2020-03-20T11:31:01Z	NA	1	4	5	5	2	3	5	4	2	4	4	3	5	5	3	1	5	4	4	2	3	3	3	3	3	3	2	3	2	3	4	1	1	2	5	2	5	4	3	4	5	1
111	2020-03-20T11:29:54Z	8	de	2145240636	2020-03-20T11:13:11Z	2020-03-20T11:29:54Z	NA	2	5	2	5	2	3	3	3	3	4	3	4	4	1	4	2	3	3	3	1	1	2	2	3	3	1	1	3	3	1	3	1	1	2	3	3	1	2	3	3	3	2
112	2020-03-20T11:30:09Z	8	de	950157209	2020-03-20T11:15:42Z	2020-03-20T11:30:09Z	NA	3	4	3	4	5	3	1	2	3	3	5	4	2	4	4	4	3	1	1	1	1	2	1	2	1	1	1	1	2	1	1	1	1	1	1	1	1	1	2	2	2	3
114	2020-03-20T11:29:41Z	8	de	743357125	2020-03-20T11:19:26Z	2020-03-20T11:29:41Z	NA	2	5	4	5	2	5	4	4	4	3	4	4	3	2	3	1	5	5	4	3	2	4	3	5	2	3	3	2	4	1	4	4	4	4	4	5	4	2	3	4	3	1
115	2020-03-20T11:30:52Z	8	de	1242601583	2020-03-20T11:20:08Z	2020-03-20T11:30:52Z	NA	2	4	3	5	3	4	4	3	3	2	4	3	5	2	2	2	4	3	2	2	1	4	3	4	3	2	2	1	4	2	2	3	3	4	3	3	4	3	4	4	4	2
116	2020-03-20T12:15:15Z	8	de	1463588347	2020-03-20T11:21:17Z	2020-03-20T12:15:15Z	http://m.facebook.com/	2	3	3	4	1	2	4	1	3	3	3	3	4	1	3	3	4	3	4	1	3	1	3	3	3	1	1	1	2	3	4	1	1	3	5	1	1	4	2	3	5	3
118	2020-03-20T11:41:47Z	8	de	1438212613	2020-03-20T11:21:40Z	2020-03-20T11:41:47Z	NA	3	3	3	4	4	1	1	1	2	1	4	5	2	2	4	4	3	2	2	2	1	1	1	2	1	1	1	1	1	1	1	2	3	2	2	2	3	1	1	1	2	3
122	2020-03-20T11:37:18Z	8	de	1541041974	2020-03-20T11:22:57Z	2020-03-20T11:37:18Z	NA	3	5	4	5	4	4	4	3	2	4	4	4	4	3	3	3	2	1	1	2	2	2	3	2	2	1	1	1	3	1	1	3	2	2	2	2	2	2	2	1	2	4
123	2020-03-20T11:38:23Z	8	de	626985531	2020-03-20T11:23:23Z	2020-03-20T11:38:23Z	NA	2	4	2	4	3	4	2	1	3	2	3	4	4	2	3	3	3	2	2	1	1	2	1	2	1	1	1	1	2	1	2	1	2	1	2	1	1	1	1	2	3	3
124	2020-03-20T11:41:17Z	8	de	244282871	2020-03-20T11:24:15Z	2020-03-20T11:41:17Z	http://m.facebook.com/	1	5	5	5	1	5	2	5	3	3	3	3	5	1	1	1	5	5	2	5	1	5	4	5	4	3	1	1	5	1	2	4	4	5	4	5	1	4	4	3	5	1
125	2020-03-20T11:41:03Z	8	de	1078737520	2020-03-20T11:26:31Z	2020-03-20T11:41:03Z	https://m.facebook.com/	3	3	4	4	4	3	2	2	4	3	3	4	5	1	1	3	3	1	1	1	1	3	2	3	2	1	1	1	2	1	1	2	2	1	1	1	1	2	2	2	3	3
126	2020-03-20T11:50:13Z	8	de	958742511	2020-03-20T11:27:52Z	2020-03-20T11:50:13Z	NA	1	5	4	4	2	4	3	4	1	5	4	3	4	5	4	1	3	4	4	1	1	3	2	2	3	1	1	1	4	1	3	1	1	1	1	2	2	2	2	3	3	2
128	2020-03-20T11:39:44Z	8	de	1612867498	2020-03-20T11:29:22Z	2020-03-20T11:39:44Z	NA	3	3	2	4	3	3	3	2	3	2	4	4	3	3	2	2	2	2	1	1	1	2	2	2	2	2	1	1	1	1	1	2	2	2	2	1	2	3	2	2	3	3
129	2020-03-20T11:47:24Z	8	de	1154813735	2020-03-20T11:30:55Z	2020-03-20T11:47:24Z	NA	2	3	3	5	5	2	3	1	2	1	5	5	5	1	1	2	4	3	1	1	1	4	2	3	2	3	2	1	1	1	1	1	2	1	2	1	3	2	3	3	3	4
130	2020-03-20T11:42:46Z	8	de	552311516	2020-03-20T11:31:17Z	2020-03-20T11:42:46Z	https://deref-web-02.de/mail/client/rkfqBr-0cEk/dereferrer/?redirectUrl=https%3A%2F%2Fumfrage.sbg.ac.at%2Findex.php%2F916224%3Flang%3Dde	2	4	2	5	4	3	3	3	3	3	4	3	4	2	3	3	3	3	3	1	1	2	2	4	3	1	1	1	2	1	1	2	2	1	2	2	3	2	3	3	4	2
131	2020-03-20T11:43:35Z	8	de	1630574709	2020-03-20T11:31:59Z	2020-03-20T11:43:35Z	NA	4	4	1	4	4	4	3	2	2	2	4	5	4	2	3	4	2	1	1	1	1	4	1	2	2	1	1	1	1	1	1	1	1	1	1	1	1	2	1	3	2	4
132	2020-03-20T11:47:59Z	8	de	1148437345	2020-03-20T11:33:22Z	2020-03-20T11:47:59Z	NA	3	1	1	3	5	1	1	2	1	1	5	4	4	1	2	3	2	1	1	1	1	1	1	1	1	1	1	1	1	1	1	2	2	1	1	1	1	1	1	1	2	4
133	2020-03-20T11:53:34Z	8	de	1149036645	2020-03-20T11:33:39Z	2020-03-20T11:53:34Z	http://m.facebook.com/	3	4	4	5	2	4	2	3	3	3	3	3	3	3	4	3	3	3	3	2	2	4	3	4	3	1	2	1	3	2	2	3	4	3	3	3	3	4	4	4	4	3
135	2020-03-20T11:53:33Z	8	de	1575607872	2020-03-20T11:34:13Z	2020-03-20T11:53:33Z	NA	2	3	3	4	4	4	1	2	2	2	4	4	3	3	3	3	3	2	1	1	1	1	1	2	1	2	1	1	1	1	1	1	1	1	1	1	2	2	2	1	2	3
137	2020-03-20T12:05:43Z	8	de	1195328470	2020-03-20T11:35:41Z	2020-03-20T12:05:43Z	NA	4	4	3	3	3	3	1	2	1	2	4	4	4	2	2	4	2	1	1	1	1	2	1	2	1	1	1	1	1	1	1	1	1	1	1	1	2	1	2	1	2	3
139	2020-03-20T11:50:27Z	8	de	1813893830	2020-03-20T11:36:51Z	2020-03-20T11:50:27Z	https://www.facebook.com/	4	4	1	4	3	3	5	1	2	2	5	5	4	4	5	4	2	1	1	1	2	3	1	1	1	1	1	1	1	1	1	1	1	1	1	1	1	1	1	1	2	3
140	2020-03-20T11:59:53Z	8	de	433488821	2020-03-20T11:39:55Z	2020-03-20T11:59:53Z	http://m.facebook.com/	1	5	2	5	2	2	2	3	3	3	4	3	2	2	4	1	4	3	1	3	1	1	2	2	2	1	2	1	1	1	1	3	3	2	2	2	3	2	3	3	4	2
144	2020-03-20T12:05:05Z	8	de	592612456	2020-03-20T11:50:37Z	2020-03-20T12:05:05Z	NA	4	3	2	3	2	2	2	1	1	2	4	4	5	2	3	3	2	1	1	1	1	1	1	2	1	1	1	1	1	1	1	2	2	1	1	1	1	2	2	1	3	4
145	2020-03-20T12:12:10Z	8	de	1467545373	2020-03-20T11:50:59Z	2020-03-20T12:12:10Z	NA	3	4	2	4	3	4	4	2	3	4	4	4	5	2	1	3	2	3	1	1	3	3	1	2	1	1	1	1	3	2	1	4	3	3	3	2	3	2	2	2	2	2
148	2020-03-20T12:14:28Z	8	de	1010971461	2020-03-20T11:57:30Z	2020-03-20T12:14:28Z	NA	2	4	2	4	3	2	2	2	2	2	4	4	4	2	2	2	3	2	1	1	1	2	2	2	2	1	1	1	2	1	1	1	1	2	2	2	3	2	2	2	2	3
150	2020-03-20T12:26:21Z	8	de	2005923977	2020-03-20T12:03:02Z	2020-03-20T12:26:21Z	NA	1	5	2	5	4	4	4	5	2	4	2	3	4	4	3	1	4	4	2	3	1	4	4	5	3	1	1	1	1	1	2	4	5	4	3	4	4	4	3	3	5	1
151	2020-03-20T12:25:22Z	8	de	1018585034	2020-03-20T12:03:34Z	2020-03-20T12:25:22Z	https://www.facebook.com/	3	3	2	5	4	1	1	1	2	4	4	4	4	4	3	1	2	1	2	1	1	3	1	2	1	1	1	1	2	1	1	1	1	2	1	1	1	1	1	2	3	3
153	2020-03-20T12:21:07Z	8	de	1947885558	2020-03-20T12:05:06Z	2020-03-20T12:21:07Z	NA	3	4	2	5	3	2	4	2	1	2	4	4	4	2	3	3	3	2	1	1	1	1	2	2	2	1	1	1	1	1	1	4	4	2	2	3	3	1	1	2	2	2
155	2020-03-20T12:25:14Z	8	de	1371813676	2020-03-20T12:07:41Z	2020-03-20T12:25:14Z	NA	1	5	4	5	2	4	4	4	3	3	3	4	5	3	3	1	4	4	4	2	2	4	2	4	3	1	2	2	2	2	3	2	2	2	4	3	3	3	4	4	4	3
156	2020-03-20T14:09:40Z	8	de	1032749430	2020-03-20T12:08:00Z	2020-03-20T14:09:39Z	NA	2	5	5	5	3	5	3	2	1	1	5	5	3	2	3	1	3	2	1	1	1	3	1	3	1	1	1	1	1	4	1	1	1	3	1	1	4	1	3	1	2	2
157	2020-03-20T12:18:48Z	8	de	2102812562	2020-03-20T12:08:11Z	2020-03-20T12:18:48Z	NA	1	5	5	5	1	5	3	5	5	5	1	1	1	5	3	1	5	5	4	4	5	5	4	5	5	3	4	4	5	4	4	5	5	5	5	5	5	5	5	5	5	1
159	2020-03-20T12:36:09Z	8	de	1051070134	2020-03-20T12:09:04Z	2020-03-20T12:36:09Z	NA	2	4	2	5	5	2	2	2	2	4	4	4	4	4	3	2	4	1	1	1	1	1	1	3	1	1	1	1	2	1	1	1	1	1	1	1	1	1	1	1	3	4
161	2020-03-20T12:22:59Z	8	de	418618694	2020-03-20T12:11:14Z	2020-03-20T12:22:59Z	NA	3	4	4	4	2	4	3	1	2	2	3	4	4	3	2	2	2	1	2	1	1	1	1	2	1	1	1	1	1	1	1	1	1	1	2	1	2	1	1	2	2	4
163	2020-03-20T12:26:43Z	8	de	2083315947	2020-03-20T12:15:16Z	2020-03-20T12:26:43Z	NA	2	4	2	4	3	2	2	3	2	2	3	4	3	1	2	3	3	1	1	1	1	4	2	3	1	1	1	1	2	1	3	1	1	2	1	2	1	1	2	2	3	4
164	2020-03-20T12:30:40Z	8	de	468758997	2020-03-20T12:16:34Z	2020-03-20T12:30:40Z	NA	1	4	4	4	3	2	2	3	3	4	4	4	3	3	2	4	4	1	1	1	1	2	1	1	1	1	1	1	1	1	1	1	1	2	1	1	2	1	1	1	2	4
167	2020-03-20T12:35:43Z	8	de	323557950	2020-03-20T12:21:28Z	2020-03-20T12:35:43Z	NA	4	1	2	3	1	3	3	1	2	2	4	5	2	3	4	3	2	2	1	4	1	2	1	2	2	1	1	1	1	2	1	2	2	1	1	1	2	2	1	1	2	3
168	2020-03-20T12:39:50Z	8	de	1610611938	2020-03-20T12:21:36Z	2020-03-20T12:39:50Z	NA	3	3	2	4	4	1	2	2	3	1	4	4	5	1	1	3	3	1	1	1	1	1	1	2	1	1	1	1	1	1	1	1	1	1	1	1	2	1	2	1	2	3
174	2020-03-20T12:37:29Z	8	de	1494443387	2020-03-20T12:26:16Z	2020-03-20T12:37:29Z	NA	3	4	2	4	3	4	2	2	2	2	5	4	4	2	2	2	3	2	2	1	1	2	1	1	1	1	1	1	2	1	1	2	1	1	1	1	1	1	1	1	2	5
175	2020-03-20T12:49:07Z	8	de	2063353201	2020-03-20T12:27:31Z	2020-03-20T12:49:07Z	NA	1	4	4	4	2	4	2	2	3	2	4	4	5	2	1	1	4	3	2	2	4	4	3	4	1	1	1	1	3	1	1	4	3	4	2	5	3	2	2	3	1	2
176	2020-03-20T12:44:22Z	8	de	210929299	2020-03-20T12:31:39Z	2020-03-20T12:44:22Z	https://m.facebook.com/	2	4	2	5	3	5	1	2	5	5	3	3	5	4	2	2	5	4	2	1	1	4	2	4	2	1	1	1	3	1	2	4	4	1	1	1	4	2	2	3	4	3
179	2020-03-20T12:45:52Z	8	de	371045225	2020-03-20T12:34:50Z	2020-03-20T12:45:52Z	NA	4	4	2	2	2	2	4	2	2	4	4	4	5	2	3	3	2	1	2	1	1	2	1	2	2	1	2	3	1	3	3	2	2	2	2	2	2	2	1	2	3	1
180	2020-03-20T13:04:59Z	8	de	1133298555	2020-03-20T12:36:18Z	2020-03-20T13:04:59Z	NA	1	5	4	5	4	2	4	2	2	3	4	4	2	3	1	2	4	4	1	1	1	1	1	2	2	1	1	1	2	1	1	2	2	2	2	2	4	1	2	1	2	3
182	2020-03-20T12:53:40Z	8	de	1988283711	2020-03-20T12:37:56Z	2020-03-20T12:53:40Z	https://m.facebook.com/	3	3	1	3	4	1	2	2	2	1	5	4	1	5	5	4	2	1	1	1	1	1	1	1	1	1	1	1	1	1	2	2	3	1	1	2	1	1	1	1	2	4
183	2020-03-20T13:10:50Z	8	de	576844228	2020-03-20T12:43:05Z	2020-03-20T13:10:50Z	NA	1	3	3	5	5	3	3	5	1	3	5	5	3	5	5	3	2	3	5	1	1	1	1	1	1	5	1	5	1	5	5	3	3	2	2	1	2	1	1	1	3	4
184	2020-03-20T12:54:22Z	8	de	1683628351	2020-03-20T12:44:32Z	2020-03-20T12:54:22Z	NA	2	4	4	4	4	4	2	2	2	3	4	4	4	2	3	2	4	2	2	1	1	3	1	2	2	1	1	1	2	1	1	2	2	2	1	1	2	1	1	2	2	3
185	2020-03-20T12:55:54Z	8	de	1222069976	2020-03-20T12:45:30Z	2020-03-20T12:55:54Z	NA	2	3	3	4	4	4	2	4	2	5	3	3	2	4	3	3	4	2	1	1	2	3	2	3	2	2	2	2	2	1	2	3	2	2	2	1	2	2	2	3	3	2
186	2020-03-20T12:59:39Z	8	de	1119392973	2020-03-20T12:45:51Z	2020-03-20T12:59:39Z	NA	2	4	3	4	3	4	3	3	4	3	4	3	4	1	2	2	3	2	3	3	3	3	3	3	3	1	1	1	2	2	2	3	3	2	3	3	2	3	3	2	4	2
190	2020-03-20T13:06:10Z	8	de	351154292	2020-03-20T12:51:42Z	2020-03-20T13:06:10Z	NA	4	4	2	3	4	1	2	1	1	1	5	5	4	2	2	4	2	2	1	1	1	1	1	2	1	1	1	1	1	1	1	1	1	1	1	1	1	1	2	2	2	3
191	2020-03-20T13:05:09Z	8	de	1048534468	2020-03-20T12:53:29Z	2020-03-20T13:05:09Z	NA	1	4	2	4	4	3	1	1	1	1	5	4	1	5	5	3	3	2	2	1	1	2	2	2	2	1	2	1	1	1	1	2	2	3	1	1	2	2	2	2	3	4
193	2020-03-20T13:14:16Z	8	de	2127403171	2020-03-20T12:59:02Z	2020-03-20T13:14:16Z	http://m.facebook.com/	4	2	2	3	3	1	1	1	1	4	4	4	4	3	2	4	2	2	1	1	1	2	2	2	1	1	1	1	1	1	1	2	2	1	2	1	1	1	1	2	2	3
195	2020-03-20T13:13:22Z	8	de	2095702966	2020-03-20T13:00:28Z	2020-03-20T13:13:22Z	https://deref-gmx.net/mail/client/rkfqBr-0cEk/dereferrer/?redirectUrl=https%3A%2F%2Fumfrage.sbg.ac.at%2Findex.php%2F916224%3Flang%3Dde	4	2	1	3	4	1	1	2	1	2	5	4	5	2	1	3	2	1	2	1	1	1	1	1	1	1	1	1	2	1	2	1	1	1	2	1	1	1	1	1	2	3
196	2020-03-20T13:11:25Z	8	de	864235716	2020-03-20T13:01:37Z	2020-03-20T13:11:25Z	NA	4	2	2	3	1	3	1	2	2	2	4	4	2	4	3	2	2	2	1	1	1	1	1	1	1	2	1	2	2	2	1	2	2	1	1	1	1	1	1	1	3	2
197	2020-03-20T13:22:30Z	8	de	244842826	2020-03-20T13:02:11Z	2020-03-20T13:22:30Z	NA	2	5	2	5	3	2	2	2	3	2	3	4	3	2	2	2	4	4	3	1	1	2	2	3	2	1	2	1	4	1	3	3	3	3	3	4	4	1	2	2	3	2
198	2020-03-20T14:23:09Z	8	de	1830980482	2020-03-20T13:05:11Z	2020-03-20T14:23:09Z	https://www.facebook.com/	4	2	2	2	5	2	1	1	1	2	5	5	3	3	3	4	2	1	1	1	1	1	1	1	1	1	1	1	1	1	1	1	1	1	1	1	1	1	1	1	1	4
199	2020-03-20T13:22:23Z	8	de	1479343026	2020-03-20T13:09:29Z	2020-03-20T13:22:23Z	NA	3	4	2	4	4	3	2	2	3	2	3	4	5	3	2	2	3	3	1	1	1	1	2	2	2	1	1	1	2	1	1	1	2	2	1	2	2	2	1	2	4	3
200	2020-03-20T13:32:36Z	8	de	1719130681	2020-03-20T13:15:12Z	2020-03-20T13:32:36Z	https://www.facebook.com/	1	5	4	5	2	3	4	3	2	3	3	4	3	2	3	1	5	2	1	1	1	3	3	4	2	1	1	1	1	1	1	5	5	3	3	2	2	2	3	5	4	3
203	2020-03-20T13:43:18Z	8	de	761830490	2020-03-20T13:24:00Z	2020-03-20T13:43:18Z	NA	2	3	3	4	4	5	2	3	3	5	4	4	3	3	4	2	4	3	2	1	1	1	2	2	2	1	2	1	2	1	1	1	2	2	3	2	3	2	3	2	2	5
205	2020-03-20T13:42:34Z	8	de	948261493	2020-03-20T13:26:18Z	2020-03-20T13:42:34Z	NA	3	3	2	3	4	3	1	2	2	5	5	4	4	2	1	2	3	1	1	1	1	2	1	3	2	1	1	1	1	1	1	1	1	2	2	1	2	2	2	2	3	3
206	2020-03-20T13:43:33Z	8	de	1037655232	2020-03-20T13:30:18Z	2020-03-20T13:43:33Z	NA	3	3	5	4	3	2	3	2	2	3	4	4	5	3	3	3	4	2	2	1	1	3	2	2	2	1	1	2	2	1	2	2	3	3	2	2	3	2	2	1	2	3
207	2020-03-20T14:06:24Z	8	de	917342304	2020-03-20T13:30:53Z	2020-03-20T14:06:24Z	NA	2	4	2	5	4	3	3	3	4	2	5	4	4	2	2	4	1	1	1	1	1	1	1	1	1	1	1	1	1	1	1	1	1	1	1	1	1	1	1	1	1	4
208	2020-03-20T13:49:37Z	8	de	1005203182	2020-03-20T13:32:22Z	2020-03-20T13:49:37Z	NA	3	3	2	3	2	2	2	2	2	3	4	3	4	4	4	3	3	2	1	1	1	1	2	3	2	1	1	1	2	1	1	1	1	2	2	2	1	2	2	3	4	3
210	2020-03-20T13:52:09Z	8	de	265165716	2020-03-20T13:36:05Z	2020-03-20T13:52:09Z	http://m.facebook.com/	3	5	5	5	3	3	2	3	2	4	5	4	3	4	4	3	3	1	2	1	1	1	1	3	2	1	1	1	3	1	1	1	1	3	2	1	2	1	1	1	3	1
211	2020-03-20T15:01:35Z	8	de	685533029	2020-03-20T13:37:18Z	2020-03-20T15:01:35Z	NA	2	4	1	4	2	4	2	5	1	4	5	4	1	3	3	3	3	2	1	1	1	5	1	3	2	1	1	1	2	1	1	2	2	2	4	2	1	2	2	2	2	4
212	2020-03-20T13:49:27Z	8	de	1757018003	2020-03-20T13:40:13Z	2020-03-20T13:49:27Z	NA	4	4	4	3	3	2	4	2	2	3	3	4	5	1	3	3	2	2	2	1	1	1	2	3	2	1	2	1	1	1	1	1	1	2	2	2	3	2	2	2	3	4
214	2020-03-20T14:04:55Z	8	de	857705256	2020-03-20T13:44:09Z	2020-03-20T14:04:55Z	http://m.facebook.com/	2	5	3	4	3	5	2	2	3	1	2	4	4	2	1	3	3	3	1	1	1	4	4	4	3	2	3	1	4	1	2	1	1	3	3	3	2	4	4	4	5	2
215	2020-03-20T14:08:22Z	8	de	1793127747	2020-03-20T13:44:40Z	2020-03-20T14:08:22Z	http://m.facebook.com	4	4	1	5	2	1	1	1	1	1	4	4	3	2	2	4	2	1	2	1	1	2	1	2	2	1	1	1	1	1	2	1	1	1	1	1	1	1	1	2	3	4
217	2020-03-20T14:05:22Z	8	de	1458922826	2020-03-20T13:49:31Z	2020-03-20T14:05:22Z	NA	1	4	1	5	5	4	3	3	2	3	4	2	5	1	1	1	5	2	3	1	1	1	1	3	1	1	1	1	1	1	1	3	3	2	2	2	1	2	2	3	3	4
219	2020-03-20T14:12:16Z	8	de	2019662940	2020-03-20T13:56:23Z	2020-03-20T14:12:16Z	NA	3	3	3	3	4	3	1	2	2	2	4	4	3	3	5	3	2	1	3	1	1	1	1	4	1	1	1	1	1	2	1	2	2	1	2	1	2	1	4	3	4	3
220	2020-03-20T14:13:59Z	8	de	1807370364	2020-03-20T13:57:03Z	2020-03-20T14:13:59Z	NA	2	3	3	5	4	4	4	2	2	3	4	4	5	2	2	1	4	4	3	4	4	4	1	2	2	1	2	1	3	1	3	3	2	3	1	2	3	1	2	2	2	1
224	2020-03-20T14:29:37Z	8	de	1211424344	2020-03-20T14:07:37Z	2020-03-20T14:29:37Z	NA	3	2	2	3	1	3	1	3	1	3	4	5	2	3	4	3	2	2	3	1	1	1	1	1	1	2	1	1	1	1	1	1	1	1	3	2	1	1	1	1	2	3
225	2020-03-20T14:21:11Z	8	de	1423648645	2020-03-20T14:10:15Z	2020-03-20T14:21:11Z	NA	2	4	4	4	2	3	2	2	4	3	3	4	4	2	3	3	4	2	1	1	1	1	2	3	1	1	1	1	3	1	1	2	2	1	1	1	3	2	3	2	2	3
228	2020-03-20T14:34:06Z	8	de	283891549	2020-03-20T14:14:16Z	2020-03-20T14:34:06Z	NA	3	4	3	2	4	2	2	4	1	4	4	4	3	4	4	3	2	1	1	1	1	1	1	1	1	1	1	1	1	1	1	1	1	1	1	1	1	1	1	1	3	3
229	2020-03-20T14:46:59Z	8	de	364640168	2020-03-20T14:31:06Z	2020-03-20T14:46:59Z	NA	3	3	3	4	4	3	1	4	2	2	5	4	2	5	5	2	3	2	2	1	1	1	1	1	1	1	1	1	2	1	2	2	3	1	1	1	1	1	1	1	2	4
230	2020-03-20T14:44:26Z	8	de	746603246	2020-03-20T14:32:01Z	2020-03-20T14:44:26Z	http://m.facebook.com	2	5	5	5	3	2	3	3	3	3	5	3	3	2	3	3	3	1	1	1	1	1	1	2	1	1	1	1	2	1	1	2	2	1	2	1	1	2	1	1	2	3
231	2020-03-20T15:20:06Z	8	de	308961190	2020-03-20T14:34:56Z	2020-03-20T15:20:06Z	NA	2	4	4	4	4	4	2	2	4	4	4	4	2	4	4	1	4	1	1	2	1	1	1	2	2	1	1	1	1	1	1	1	1	1	2	1	2	2	2	2	3	2
232	2020-03-20T14:48:50Z	8	de	1421080426	2020-03-20T14:36:51Z	2020-03-20T14:48:50Z	https://m.facebook.com/	4	2	2	2	4	2	2	2	2	2	4	4	5	1	2	2	2	3	3	1	1	3	2	3	2	2	3	3	1	1	3	2	3	1	2	1	1	3	3	3	4	4
234	2020-03-20T14:55:38Z	8	de	1753318602	2020-03-20T14:37:45Z	2020-03-20T14:55:38Z	http://m.facebook.com/	2	4	2	3	4	2	2	3	2	4	4	4	3	4	4	3	2	1	1	1	1	1	2	2	2	1	1	1	1	1	1	1	1	1	1	1	2	2	2	2	2	3
237	2020-03-20T15:00:36Z	8	de	1195348338	2020-03-20T14:44:46Z	2020-03-20T15:00:36Z	NA	3	3	4	4	4	2	1	4	2	2	5	4	1	4	5	1	3	2	2	1	1	2	1	2	1	1	1	1	2	1	1	5	4	4	2	3	2	1	1	2	1	1
238	2020-03-20T14:57:11Z	8	de	812967377	2020-03-20T14:48:36Z	2020-03-20T14:57:11Z	NA	3	4	2	4	2	2	3	1	2	2	4	4	4	3	2	3	3	2	1	1	1	1	2	3	2	1	1	1	2	1	1	3	2	2	1	1	2	2	3	2	3	3
239	2020-03-20T15:00:55Z	8	de	1210724887	2020-03-20T14:49:04Z	2020-03-20T15:00:55Z	NA	3	3	4	3	4	3	2	3	2	3	5	4	4	3	2	3	3	2	4	1	1	2	2	2	2	3	1	1	2	1	1	3	3	1	2	1	2	2	1	2	3	3
240	2020-03-20T15:09:22Z	8	de	372078037	2020-03-20T14:49:29Z	2020-03-20T15:09:22Z	NA	1	4	5	5	3	2	2	2	4	2	4	5	3	3	4	1	5	3	3	2	2	2	2	1	1	1	1	3	4	1	3	2	3	2	2	2	1	1	1	2	2	3
241	2020-03-20T15:17:49Z	8	de	1789624430	2020-03-20T14:50:02Z	2020-03-20T15:17:49Z	https://l.instagram.com/	2	4	3	5	3	4	4	2	1	3	5	4	4	3	3	3	4	3	2	1	1	3	2	2	1	2	3	1	3	1	2	2	2	1	2	2	4	2	2	2	3	4
242	2020-03-20T15:03:12Z	8	de	76528566	2020-03-20T14:54:24Z	2020-03-20T15:03:12Z	NA	3	2	3	4	3	2	2	4	2	2	4	3	5	2	3	1	4	3	1	1	1	1	2	2	2	1	1	1	1	1	1	1	2	2	2	2	2	1	1	2	3	3
243	2020-03-20T15:09:27Z	8	de	1868786137	2020-03-20T14:55:08Z	2020-03-20T15:09:27Z	NA	1	5	1	5	2	3	2	2	4	4	3	3	1	5	3	3	2	1	1	1	1	2	2	2	1	1	1	1	1	1	1	1	1	1	1	1	1	2	2	2	3	3
245	2020-03-20T15:39:20Z	8	de	1097563674	2020-03-20T14:59:36Z	2020-03-20T15:39:20Z	NA	2	4	2	3	3	2	2	3	1	3	4	4	2	4	3	1	2	1	4	3	1	2	4	3	4	4	4	2	2	2	2	2	2	3	4	2	3	4	2	2	4	3
246	2020-03-20T15:18:12Z	8	de	768122677	2020-03-20T15:01:56Z	2020-03-20T15:18:12Z	NA	4	4	3	3	3	2	4	2	2	3	3	2	4	2	2	2	3	1	1	1	1	2	2	3	2	1	1	1	1	1	1	2	2	1	2	1	2	2	2	2	2	3
247	2020-03-20T15:22:16Z	8	de	1446673417	2020-03-20T15:08:59Z	2020-03-20T15:22:16Z	NA	2	4	3	5	2	2	1	2	2	4	5	5	5	2	3	3	3	2	1	1	1	1	1	3	1	1	1	1	2	1	1	1	2	1	2	1	1	2	2	2	2	3
248	2020-03-20T16:12:01Z	8	de	1901044288	2020-03-20T15:10:37Z	2020-03-20T16:12:01Z	NA	3	2	3	4	2	3	2	2	2	4	4	4	2	4	3	2	1	1	1	1	1	1	2	1	1	1	1	1	1	1	1	1	1	4	4	1	1	1	1	1	3	4
249	2020-03-20T15:43:12Z	8	de	1433500410	2020-03-20T15:11:37Z	2020-03-20T15:43:12Z	NA	2	4	3	5	2	1	1	2	1	1	4	4	4	1	3	2	2	2	4	1	1	2	2	2	2	1	1	1	3	1	2	1	1	2	1	2	1	2	2	3	2	3
250	2020-03-20T17:36:51Z	8	de	1479566477	2020-03-20T15:13:42Z	2020-03-20T17:36:51Z	NA	3	3	2	3	5	2	1	1	2	1	5	4	4	2	2	4	1	1	1	1	1	1	1	1	1	1	1	1	1	1	1	1	1	1	1	1	1	1	1	1	1	5
252	2020-03-20T15:45:37Z	8	de	618917805	2020-03-20T15:17:40Z	2020-03-20T15:45:37Z	https://lm.facebook.com/	2	3	3	5	5	1	4	1	1	1	5	5	2	3	4	3	3	4	4	1	1	1	1	1	1	1	2	1	2	1	2	1	1	2	2	2	1	1	1	1	1	4
254	2020-03-20T15:47:06Z	8	de	640339645	2020-03-20T15:21:55Z	2020-03-20T15:47:06Z	NA	2	4	5	4	4	4	4	4	5	5	4	3	4	1	1	2	4	2	2	3	3	5	1	3	2	1	1	1	1	1	1	1	1	1	1	2	4	2	1	2	2	2
255	2020-03-20T15:32:18Z	8	de	2122738279	2020-03-20T15:22:14Z	2020-03-20T15:32:18Z	NA	2	4	4	5	1	4	3	5	4	4	3	3	3	3	3	1	4	4	3	1	1	4	3	4	3	1	1	1	4	1	3	1	2	2	3	2	4	4	4	4	4	1
256	2020-03-20T15:55:03Z	8	de	1422454098	2020-03-20T15:23:02Z	2020-03-20T15:55:02Z	NA	2	4	5	5	3	4	2	3	2	3	3	3	4	2	2	2	3	3	1	1	1	1	1	3	2	1	1	1	2	1	1	1	2	3	3	2	3	2	2	2	3	3
263	2020-03-20T15:59:59Z	8	de	1649705357	2020-03-20T15:47:25Z	2020-03-20T15:59:59Z	NA	2	3	3	4	4	2	2	1	1	3	3	3	4	2	3	3	2	1	1	4	1	1	2	1	1	1	1	1	1	1	1	1	1	1	1	1	1	1	1	2	2	4
265	2020-03-20T16:37:41Z	8	de	1007564161	2020-03-20T16:00:12Z	2020-03-20T16:37:41Z	https://www.facebook.com/	4	2	4	3	4	3	2	2	3	4	3	2	2	3	4	3	2	1	1	1	1	1	1	2	1	1	1	1	2	1	1	1	2	3	2	3	1	1	2	3	2	2
267	2020-03-20T16:13:32Z	8	de	1945550828	2020-03-20T16:04:23Z	2020-03-20T16:13:32Z	NA	1	5	5	5	1	2	5	5	4	5	2	2	2	4	4	1	5	5	3	1	1	3	3	5	4	1	1	2	4	1	4	2	2	5	4	4	4	4	4	5	4	2
268	2020-03-20T16:28:14Z	8	de	1962722404	2020-03-20T16:11:11Z	2020-03-20T16:28:14Z	NA	1	4	4	5	2	4	2	5	3	4	4	3	3	2	3	1	4	2	2	3	3	2	2	4	3	3	1	1	2	2	1	2	2	2	2	2	3	3	2	3	2	2
269	2020-03-20T16:29:05Z	8	de	204493763	2020-03-20T16:11:13Z	2020-03-20T16:29:05Z	https://www.facebook.com/	3	3	2	4	4	1	2	2	3	4	4	3	4	2	2	2	3	3	4	1	1	1	2	4	1	3	2	3	2	4	4	3	3	3	4	2	2	1	2	1	3	3
273	2020-03-20T16:31:35Z	8	de	1199153062	2020-03-20T16:19:34Z	2020-03-20T16:31:35Z	NA	1	5	3	5	3	3	2	1	3	2	4	4	4	3	4	1	5	3	2	5	1	1	1	2	2	1	1	1	2	1	1	1	1	3	2	3	5	1	2	2	3	4
275	2020-03-20T16:32:14Z	8	de	956960173	2020-03-20T16:22:06Z	2020-03-20T16:32:14Z	NA	2	4	3	4	3	3	2	3	4	3	4	3	4	2	3	3	4	3	1	1	1	4	2	3	4	1	1	1	2	1	1	1	1	2	3	2	1	2	3	3	4	4
276	2020-03-20T16:39:19Z	8	de	1140737947	2020-03-20T16:22:30Z	2020-03-20T16:39:19Z	NA	3	2	3	5	3	2	2	2	2	3	4	4	3	2	3	3	3	2	1	1	1	1	1	3	1	1	1	1	1	1	1	1	1	2	2	2	3	2	2	2	2	4
277	2020-03-20T16:33:21Z	8	de	126064920	2020-03-20T16:23:19Z	2020-03-20T16:33:21Z	NA	3	5	4	5	4	1	3	4	1	5	5	5	2	4	3	3	5	4	3	2	3	1	1	1	1	1	1	2	1	3	4	1	1	2	1	1	3	1	1	1	1	5
278	2020-03-20T17:37:44Z	8	de	1512638769	2020-03-20T16:27:40Z	2020-03-20T17:37:44Z	http://m.facebook.com	2	4	3	2	3	4	4	3	4	2	4	4	4	2	3	2	2	3	2	3	1	2	2	2	2	2	2	1	2	1	2	2	1	1	2	2	2	2	1	2	2	2
281	2020-03-20T16:43:51Z	8	de	1787860741	2020-03-20T16:32:43Z	2020-03-20T16:43:51Z	NA	2	5	5	5	3	5	3	5	3	4	3	4	4	2	2	1	5	4	2	1	1	4	2	4	3	1	1	1	3	1	1	3	3	2	3	3	3	2	3	3	4	2
282	2020-03-20T16:55:47Z	8	de	1606240903	2020-03-20T16:33:35Z	2020-03-20T16:55:47Z	https://t.co/rXuvd2mSde?amp=1	2	4	4	3	2	4	1	1	3	3	3	3	2	2	3	2	2	2	2	1	1	2	4	2	2	1	1	1	3	1	2	1	1	2	2	2	2	2	2	2	2	2
283	2020-03-20T16:57:39Z	8	de	42595120	2020-03-20T16:38:17Z	2020-03-20T16:57:39Z	NA	2	5	3	3	3	4	2	2	3	2	3	2	5	2	1	3	2	2	2	1	1	4	3	2	3	4	1	2	2	1	2	1	2	4	2	2	2	3	2	2	5	3
284	2020-03-20T16:53:52Z	8	de	1073847471	2020-03-20T16:38:26Z	2020-03-20T16:53:52Z	http://m.facebook.com	3	2	4	4	4	3	2	2	2	2	4	4	2	4	4	3	2	4	4	3	2	3	3	3	3	3	2	3	3	2	4	1	1	1	3	3	3	3	1	3	2	2
286	2020-03-20T16:50:58Z	8	de	1292705307	2020-03-20T16:41:03Z	2020-03-20T16:50:58Z	NA	2	4	3	4	3	4	2	3	2	3	4	4	3	2	3	2	3	3	1	4	1	1	2	3	2	1	1	1	3	1	1	1	1	2	2	2	1	3	3	3	4	3
288	2020-03-20T17:02:42Z	8	de	834074693	2020-03-20T16:44:55Z	2020-03-20T17:02:42Z	NA	3	2	4	2	3	2	2	2	4	4	4	3	3	2	3	1	2	3	2	1	1	1	1	2	2	1	1	1	2	1	1	4	4	3	3	3	2	2	2	2	2	1
289	2020-03-20T17:00:50Z	8	de	371914264	2020-03-20T16:45:30Z	2020-03-20T17:00:50Z	NA	5	1	3	1	5	2	2	1	2	2	5	4	4	1	3	4	2	1	1	1	1	1	1	1	1	1	1	1	2	1	1	3	2	1	1	2	3	1	1	1	1	2
290	2020-03-20T17:05:24Z	8	de	693007287	2020-03-20T16:46:42Z	2020-03-20T17:05:24Z	NA	2	4	3	4	2	2	2	3	2	2	4	2	4	4	3	3	3	2	2	1	1	1	1	2	1	1	1	1	1	1	1	2	2	1	2	2	2	1	1	1	2	3
293	2020-03-20T17:06:02Z	8	de	1094772952	2020-03-20T16:54:38Z	2020-03-20T17:06:02Z	NA	2	3	2	4	2	2	1	2	2	2	4	5	3	3	2	1	2	2	1	1	1	3	1	3	2	1	1	1	3	1	1	2	2	2	2	2	2	2	3	2	3	1
294	2020-03-20T17:08:47Z	8	de	964533657	2020-03-20T16:55:25Z	2020-03-20T17:08:47Z	NA	3	5	1	5	4	2	5	1	2	3	4	3	2	4	4	3	3	4	2	1	1	1	2	3	2	1	1	1	4	1	2	4	4	3	3	3	2	2	3	2	2	2
297	2020-03-20T18:57:47Z	8	de	1345316933	2020-03-20T16:58:02Z	2020-03-20T18:57:47Z	NA	2	3	3	5	2	2	2	5	1	5	4	4	1	5	5	2	2	1	2	2	1	2	1	1	1	1	1	1	2	1	1	1	1	1	2	2	2	1	2	1	1	4
298	2020-03-20T17:14:47Z	8	de	1847691123	2020-03-20T16:59:09Z	2020-03-20T17:14:47Z	NA	3	3	4	4	2	5	2	3	4	4	3	2	2	5	3	2	3	1	4	1	3	2	1	3	1	1	1	1	1	1	1	3	2	1	1	1	3	1	1	2	3	2
300	2020-03-20T17:22:08Z	8	de	1436007500	2020-03-20T17:02:40Z	2020-03-20T17:22:08Z	NA	2	4	2	3	4	2	2	2	2	4	4	4	4	2	3	4	2	1	1	1	1	1	1	1	1	1	1	1	1	1	1	2	1	1	1	1	1	1	1	1	2	3
302	2020-03-20T17:46:06Z	8	de	1469247120	2020-03-20T17:05:16Z	2020-03-20T17:46:06Z	NA	2	4	3	4	2	4	3	4	2	3	2	4	3	4	3	1	3	2	4	1	1	2	2	4	3	1	1	1	2	1	2	4	1	2	4	2	3	4	3	3	4	2
303	2020-03-20T17:27:53Z	8	de	1045812207	2020-03-20T17:10:56Z	2020-03-20T17:27:53Z	https://m.facebook.com/	4	2	2	4	4	2	2	2	2	2	4	4	3	3	3	3	3	2	2	1	1	3	2	2	2	1	2	1	2	1	2	1	1	1	2	2	2	2	2	2	3	4
305	2020-03-20T17:25:53Z	8	de	461983131	2020-03-20T17:16:05Z	2020-03-20T17:25:53Z	NA	2	4	3	4	3	4	4	3	4	4	3	4	4	4	2	1	5	4	4	3	3	4	1	2	1	4	1	1	3	4	1	3	4	2	1	2	4	1	2	3	2	1
306	2020-03-20T17:34:45Z	8	de	1675862307	2020-03-20T17:21:38Z	2020-03-20T17:34:45Z	https://m.facebook.com/	1	4	4	5	2	2	4	3	4	4	4	3	4	2	2	2	4	4	2	1	1	2	2	3	3	1	2	2	3	3	4	2	2	3	3	2	4	3	4	4	4	2
308	2020-03-20T17:52:26Z	8	de	1702975611	2020-03-20T17:23:39Z	2020-03-20T17:52:26Z	NA	2	4	3	4	3	2	1	2	3	2	3	3	2	4	4	1	4	1	1	1	1	1	1	2	1	1	1	1	1	1	1	1	1	2	2	1	3	1	1	3	3	3
311	2020-03-20T17:58:01Z	8	de	198856231	2020-03-20T17:37:49Z	2020-03-20T17:58:01Z	http://m.facebook.com/	1	5	4	5	1	5	2	5	3	5	1	2	2	4	3	1	4	4	4	5	5	4	5	5	5	5	2	2	4	5	5	1	1	5	4	5	4	5	5	5	5	1
315	2020-03-20T18:00:11Z	8	de	156148354	2020-03-20T17:48:39Z	2020-03-20T18:00:11Z	https://m.facebook.com/	3	4	3	4	3	3	2	2	1	1	5	4	5	1	1	3	3	1	1	1	1	1	1	2	2	1	1	1	1	1	1	1	1	1	1	1	2	3	2	2	3	2
317	2020-03-20T18:24:34Z	8	de	719368254	2020-03-20T17:55:57Z	2020-03-20T18:24:34Z	NA	2	4	2	3	3	3	2	2	3	3	4	2	2	4	4	3	2	1	1	1	1	1	1	2	2	1	1	1	1	1	2	1	1	1	1	1	1	2	2	1	2	4
318	2020-03-20T18:25:00Z	8	de	1005771427	2020-03-20T18:01:40Z	2020-03-20T18:25:00Z	NA	2	3	1	5	3	3	3	2	2	3	4	5	4	2	2	2	3	3	2	1	1	2	1	2	2	1	1	1	2	1	2	1	1	2	1	1	3	2	1	2	2	3
319	2020-03-20T18:25:41Z	8	de	1283679961	2020-03-20T18:02:28Z	2020-03-20T18:25:41Z	https://m.facebook.com/	1	5	1	5	5	1	3	1	1	5	5	5	1	3	4	4	4	3	2	2	2	3	1	1	1	1	2	1	2	1	1	4	4	1	1	1	3	1	2	3	2	3
320	2020-03-20T18:26:05Z	8	de	1626805775	2020-03-20T18:06:59Z	2020-03-20T18:26:05Z	NA	3	5	2	3	4	4	2	2	2	4	4	4	3	2	2	2	3	1	1	1	1	1	1	2	1	1	1	1	1	1	1	1	1	1	1	1	1	1	1	1	2	2
321	2020-03-20T18:19:00Z	8	de	1588332893	2020-03-20T18:08:35Z	2020-03-20T18:19:00Z	https://www.facebook.com/	2	3	3	3	2	2	2	3	2	2	4	4	4	1	2	2	3	2	2	2	3	1	2	3	2	1	2	1	2	2	3	2	2	2	2	2	2	2	2	3	2	2
324	2020-03-20T19:02:21Z	8	de	725807860	2020-03-20T18:18:42Z	2020-03-20T19:02:21Z	NA	3	2	2	4	3	3	3	1	2	1	5	4	4	1	1	4	2	1	1	1	1	1	1	2	2	1	1	1	1	1	1	1	1	2	2	2	1	2	1	1	2	3
325	2020-03-20T18:36:16Z	8	de	1300058561	2020-03-20T18:18:58Z	2020-03-20T18:36:16Z	NA	2	2	1	4	3	3	2	2	1	3	5	4	4	2	2	3	2	2	1	1	1	2	1	2	1	1	1	1	2	1	1	1	1	2	2	2	1	1	2	3	2	4
326	2020-03-20T18:33:36Z	8	de	608956112	2020-03-20T18:20:29Z	2020-03-20T18:33:36Z	NA	1	5	5	5	2	4	4	5	2	5	5	2	4	4	3	1	5	4	4	5	4	4	2	2	1	1	3	4	4	4	4	4	5	3	4	3	4	1	3	4	3	1
327	2020-03-20T18:33:23Z	8	de	1216331226	2020-03-20T18:22:31Z	2020-03-20T18:33:23Z	NA	3	3	3	3	4	2	2	2	2	5	5	5	4	5	5	3	2	1	1	3	1	1	3	1	1	1	1	1	1	1	1	1	1	1	1	1	2	1	1	1	2	4
329	2020-03-20T18:40:38Z	8	de	1511784951	2020-03-20T18:31:57Z	2020-03-20T18:40:38Z	http://m.facebook.com/	3	1	2	4	4	1	2	2	1	1	5	5	2	4	5	3	2	2	1	1	1	1	1	2	1	1	1	1	1	1	3	1	3	2	1	1	1	1	1	1	2	4
330	2020-03-20T18:43:04Z	8	de	1294386633	2020-03-20T18:33:24Z	2020-03-20T18:43:04Z	http://m.facebook.com/	3	4	2	2	1	4	1	3	3	1	3	3	1	5	5	4	1	3	4	1	1	5	4	2	4	3	2	3	3	2	3	1	1	3	2	3	1	3	2	4	4	4
331	2020-03-20T18:49:43Z	8	de	984212917	2020-03-20T18:34:24Z	2020-03-20T18:49:43Z	NA	1	4	2	5	3	1	2	2	2	3	3	4	2	5	5	1	3	3	1	1	1	4	1	2	2	1	1	1	1	1	1	1	1	2	1	2	1	3	2	2	2	2
332	2020-03-20T19:03:14Z	8	de	537865798	2020-03-20T18:35:38Z	2020-03-20T19:03:14Z	NA	1	5	5	5	3	1	2	4	4	5	3	3	5	2	3	1	5	2	4	1	1	2	1	2	2	1	2	1	1	1	2	1	1	1	3	1	5	3	1	2	3	4
335	2020-03-20T19:04:49Z	8	de	1401885626	2020-03-20T18:44:24Z	2020-03-20T19:04:49Z	https://m.facebook.com/	5	2	1	1	5	1	1	1	1	1	5	5	1	5	5	5	1	1	1	1	1	1	1	1	1	1	1	1	1	1	1	1	1	1	2	1	1	1	1	1	1	5
336	2020-03-20T18:55:45Z	8	de	223678295	2020-03-20T18:44:39Z	2020-03-20T18:55:45Z	https://www.facebook.com/	2	4	3	5	3	2	4	2	2	4	4	3	4	2	3	1	2	2	1	1	1	3	2	2	2	1	1	1	2	1	1	2	2	3	1	2	2	2	2	3	4	3
337	2020-03-20T19:04:40Z	8	de	289834159	2020-03-20T18:45:47Z	2020-03-20T19:04:40Z	NA	2	5	3	5	2	4	4	5	4	4	2	2	5	4	2	4	4	1	1	2	1	3	1	4	4	3	1	2	2	1	3	2	2	2	2	2	5	4	1	4	1	1
338	2020-03-20T19:50:17Z	8	de	1773421931	2020-03-20T18:46:17Z	2020-03-20T19:50:17Z	NA	1	5	3	4	3	3	2	2	2	2	3	3	2	3	4	1	4	2	4	1	1	2	2	2	2	1	1	1	2	1	2	1	2	2	2	2	4	2	2	3	4	2
343	2020-03-20T19:45:31Z	8	de	602291105	2020-03-20T18:56:32Z	2020-03-20T19:45:31Z	NA	1	5	3	4	1	5	4	2	3	5	2	3	3	3	3	3	3	3	2	2	2	4	4	4	4	1	1	1	3	1	2	1	1	4	4	3	2	3	4	4	4	5
344	2020-03-20T19:29:44Z	8	de	998818813	2020-03-20T18:59:06Z	2020-03-20T19:29:44Z	NA	5	4	3	5	3	3	2	3	3	2	4	4	4	1	4	3	4	2	4	1	1	2	2	2	3	1	1	1	3	1	3	1	1	2	3	1	2	2	1	3	3	4
349	2020-03-20T19:55:37Z	8	de	765190486	2020-03-20T19:25:43Z	2020-03-20T19:55:37Z	NA	2	4	4	5	2	3	2	4	3	4	3	3	2	2	4	1	4	3	3	1	1	2	4	4	3	2	1	1	2	1	1	2	3	2	2	2	3	3	3	3	3	2
350	2020-03-20T19:44:08Z	8	de	783756031	2020-03-20T19:26:21Z	2020-03-20T19:44:08Z	NA	3	4	2	4	3	2	1	1	2	2	5	5	3	2	3	1	3	2	3	3	1	2	2	2	2	1	1	1	2	1	3	1	1	2	2	3	1	3	3	3	4	2
351	2020-03-20T19:38:44Z	8	de	1938547442	2020-03-20T19:27:15Z	2020-03-20T19:38:44Z	NA	2	4	3	4	3	4	4	1	3	2	4	4	4	4	3	3	4	3	2	1	1	2	2	3	2	1	1	1	1	1	1	4	4	3	2	2	4	2	3	3	3	1
355	2020-03-20T20:38:11Z	8	de	1627126149	2020-03-20T19:34:03Z	2020-03-20T20:38:11Z	NA	5	2	2	2	1	4	1	1	1	4	1	4	2	1	2	1	1	4	2	1	1	4	4	3	5	2	1	2	3	1	2	1	1	3	4	3	2	5	4	5	5	1
356	2020-03-20T19:59:24Z	8	de	434966291	2020-03-20T19:36:43Z	2020-03-20T19:59:24Z	NA	2	4	5	5	3	3	4	5	4	5	3	4	5	2	2	1	4	4	5	2	4	3	3	3	3	3	2	3	3	3	2	3	3	2	3	2	3	2	3	4	2	1
360	2020-03-20T20:04:54Z	8	de	1337279406	2020-03-20T19:43:02Z	2020-03-20T20:04:54Z	http://m.facebook.com/	4	4	4	5	4	3	3	4	1	3	4	4	3	4	2	2	2	2	1	3	2	1	1	1	1	1	1	1	1	1	3	1	1	1	1	1	2	1	1	1	2	3
364	2020-03-20T20:08:15Z	8	de	1927472172	2020-03-20T19:55:33Z	2020-03-20T20:08:15Z	https://www.facebook.com/	3	3	3	3	3	1	4	1	2	5	4	5	4	1	1	3	3	1	2	1	1	3	1	1	1	1	1	1	1	1	1	1	1	1	1	1	1	2	2	2	2	3
365	2020-03-20T20:18:48Z	8	de	782753345	2020-03-20T20:03:47Z	2020-03-20T20:18:48Z	NA	1	4	4	4	2	1	2	4	3	4	3	2	4	4	5	1	5	4	1	3	4	3	3	3	2	1	1	1	3	1	2	4	4	4	3	3	1	2	3	3	4	1
367	2020-03-20T20:26:17Z	8	de	1920536811	2020-03-20T20:13:42Z	2020-03-20T20:26:17Z	http://m.facebook.com/	2	3	3	4	4	2	1	1	2	2	4	4	4	3	2	3	2	1	1	1	1	1	1	1	1	1	1	1	1	1	1	2	2	1	2	1	3	1	1	1	2	3
370	2020-03-20T20:42:02Z	8	de	1921921625	2020-03-20T20:22:52Z	2020-03-20T20:42:02Z	NA	3	3	2	2	2	4	2	2	4	3	3	3	2	2	2	2	2	3	2	1	1	1	2	4	2	1	3	1	2	1	3	1	1	3	2	3	2	4	3	2	4	3
371	2020-03-20T20:40:07Z	8	de	180350750	2020-03-20T20:25:08Z	2020-03-20T20:40:07Z	NA	2	3	5	4	3	4	4	4	4	4	3	2	4	4	2	3	4	4	4	4	4	2	1	1	1	1	1	1	2	3	3	1	1	2	1	2	1	1	2	2	2	3
372	2020-03-20T21:00:34Z	8	de	428247438	2020-03-20T20:42:48Z	2020-03-20T21:00:34Z	https://m.facebook.com/	2	4	4	5	3	3	4	3	1	3	4	4	4	1	1	3	4	4	3	1	1	2	1	2	2	1	2	1	2	2	2	1	2	2	2	2	1	1	1	2	2	3
378	2020-03-20T21:40:22Z	8	de	765062479	2020-03-20T21:20:20Z	2020-03-20T21:40:22Z	NA	2	3	2	3	2	1	2	2	2	3	3	4	4	2	2	3	2	1	1	1	1	2	3	2	2	1	1	1	1	1	1	1	2	3	2	1	2	2	1	2	2	1
379	2020-03-20T21:56:14Z	8	de	144009352	2020-03-20T21:28:50Z	2020-03-20T21:56:14Z	http://m.facebook.com/	4	2	2	3	1	3	2	1	3	4	4	4	3	3	3	3	2	1	2	1	4	2	1	2	3	1	2	1	1	1	2	1	1	2	3	2	1	2	2	2	3	3
380	2020-03-20T21:46:20Z	8	de	229959874	2020-03-20T21:28:57Z	2020-03-20T21:46:20Z	https://m.facebook.com/	3	2	2	3	4	2	2	2	2	2	4	4	4	2	2	3	2	1	1	3	1	2	1	2	2	1	1	1	2	1	1	2	1	2	1	1	3	2	1	1	2	4
382	2020-03-20T22:34:28Z	8	de	468894217	2020-03-20T22:21:56Z	2020-03-20T22:34:28Z	NA	2	3	2	5	4	4	2	2	4	4	5	5	3	4	3	4	3	2	2	1	1	1	2	2	2	1	1	1	2	1	2	1	2	2	2	2	1	2	3	2	3	4
388	2020-03-21T02:42:27Z	8	de	1722052069	2020-03-21T02:26:52Z	2020-03-21T02:42:27Z	NA	2	5	4	5	3	2	2	3	2	2	4	5	4	2	3	2	4	1	1	1	1	2	2	2	2	1	1	1	2	1	1	1	1	1	3	1	1	2	2	2	2	4
389	2020-03-21T02:49:38Z	8	de	122575184	2020-03-21T02:40:00Z	2020-03-21T02:49:38Z	NA	1	5	5	5	3	4	3	4	2	4	4	4	1	4	4	1	4	5	5	4	4	4	2	4	1	1	2	5	5	2	5	4	4	4	5	5	2	2	3	3	4	1
390	2020-03-21T04:04:29Z	8	de	1888694836	2020-03-21T03:51:32Z	2020-03-21T04:04:29Z	https://m.facebook.com/	2	3	2	4	4	3	2	2	2	2	3	4	2	4	4	2	2	1	2	1	1	1	1	2	2	1	1	1	3	1	1	1	1	3	1	1	2	2	1	2	2	3
391	2020-03-21T05:56:47Z	8	de	447288353	2020-03-21T05:15:36Z	2020-03-21T05:56:47Z	NA	5	4	4	4	1	3	1	2	2	2	3	4	4	3	4	2	4	3	2	2	2	3	3	3	2	1	1	2	2	1	2	1	1	2	1	1	1	3	3	3	3	3
393	2020-03-21T06:08:22Z	8	de	224414086	2020-03-21T05:51:18Z	2020-03-21T06:08:22Z	http://m.facebook.com	2	4	3	5	2	2	1	4	3	4	3	4	2	3	3	1	4	3	3	3	1	3	2	2	2	1	1	1	3	1	2	1	1	2	3	3	1	3	3	3	4	3
394	2020-03-21T06:31:53Z	8	de	1645409980	2020-03-21T06:11:23Z	2020-03-21T06:31:53Z	http://m.facebook.com	2	2	3	4	3	2	3	4	2	3	4	2	4	4	2	2	4	3	1	1	1	1	2	1	1	1	1	1	1	1	1	2	3	2	2	1	3	2	1	3	4	3
396	2020-03-21T06:37:40Z	8	de	166392206	2020-03-21T06:22:16Z	2020-03-21T06:37:40Z	http://m.facebook.com/	4	3	2	5	2	3	2	2	3	2	5	5	4	2	3	3	3	2	2	4	3	3	2	2	1	1	1	1	1	1	1	4	4	2	2	1	3	1	2	1	3	4
400	2020-03-21T07:22:25Z	8	de	1588516423	2020-03-21T06:54:05Z	2020-03-21T07:22:25Z	NA	3	3	2	3	4	2	1	3	2	4	4	5	3	5	3	3	3	2	2	1	1	2	1	3	2	1	1	1	2	1	1	2	2	2	1	2	3	2	3	2	2	2
401	2020-03-21T07:08:58Z	8	de	1000479460	2020-03-21T06:56:00Z	2020-03-21T07:08:58Z	NA	2	4	3	4	3	1	5	3	1	3	4	4	5	3	3	3	2	1	1	4	1	3	2	1	1	1	1	1	2	1	1	1	1	1	2	1	1	1	2	1	2	5
403	2020-03-21T07:36:18Z	8	de	1083102559	2020-03-21T07:10:55Z	2020-03-21T07:36:18Z	http://m.facebook.com/	1	5	5	4	3	2	1	3	1	5	5	4	5	2	3	3	4	1	1	1	1	2	2	2	2	1	1	1	2	1	1	1	1	1	3	1	3	2	2	1	2	4
404	2020-03-21T07:37:49Z	8	de	2023668638	2020-03-21T07:18:54Z	2020-03-21T07:37:49Z	NA	2	4	3	3	4	1	1	2	2	4	4	4	3	2	4	3	2	2	2	1	1	2	1	2	1	1	2	1	2	1	2	1	1	1	2	1	2	1	1	2	2	3
405	2020-03-21T07:58:04Z	8	de	166987558	2020-03-21T07:24:09Z	2020-03-21T07:58:04Z	http://m.facebook.com/	4	3	2	3	2	1	2	2	5	1	5	5	2	3	3	4	2	1	2	2	1	1	2	1	2	2	1	3	1	3	1	1	1	1	2	2	3	3	3	3	3	4
406	2020-03-21T08:08:12Z	8	de	625700015	2020-03-21T07:32:22Z	2020-03-21T08:08:12Z	http://m.facebook.com	1	3	5	1	2	5	3	4	3	3	3	3	5	1	1	1	4	1	2	1	1	3	2	4	4	1	1	1	3	1	1	1	1	2	4	2	3	4	3	4	5	4
407	2020-03-21T08:12:34Z	8	de	708831900	2020-03-21T07:47:06Z	2020-03-21T08:12:34Z	http://m.facebook.com	2	5	3	4	3	2	4	3	2	1	3	4	4	2	3	3	3	1	2	1	1	2	2	1	2	2	1	1	1	1	1	2	2	1	2	1	1	2	2	2	2	3
408	2020-03-21T08:17:15Z	8	de	1701686413	2020-03-21T07:51:28Z	2020-03-21T08:17:15Z	NA	3	4	2	3	3	2	1	1	3	4	3	3	4	2	1	3	2	2	1	1	1	2	2	2	2	1	1	1	1	1	1	1	1	1	3	2	2	2	2	3	3	3
409	2020-03-21T08:24:16Z	8	de	485090380	2020-03-21T08:09:44Z	2020-03-21T08:24:16Z	https://www.facebook.com/	2	4	3	4	3	3	4	3	4	3	4	4	4	2	3	2	4	3	3	1	1	2	2	4	2	1	1	1	2	1	2	2	2	1	3	2	1	2	2	2	3	2
410	2020-03-21T08:32:39Z	8	de	31282561	2020-03-21T08:20:57Z	2020-03-21T08:32:39Z	http://m.facebook.com/	3	2	3	3	4	1	2	2	2	3	5	4	2	4	5	3	2	1	1	1	1	1	2	1	1	1	1	1	1	1	1	2	2	1	1	2	2	1	1	1	2	3
411	2020-03-21T08:38:23Z	8	de	36511053	2020-03-21T08:21:50Z	2020-03-21T08:38:23Z	https://m.facebook.com/	2	4	3	4	2	3	4	4	4	2	3	2	4	3	3	1	3	5	2	1	1	5	4	4	3	2	2	2	4	4	4	4	4	5	5	5	4	4	4	4	4	1
412	2020-03-21T09:04:37Z	8	de	1936817087	2020-03-21T08:22:11Z	2020-03-21T09:04:37Z	NA	2	3	4	3	2	2	1	2	2	2	3	4	4	2	2	4	3	2	2	2	1	3	2	4	2	1	2	1	2	1	2	4	4	2	4	2	1	2	2	2	3	4
413	2020-03-21T09:14:18Z	8	de	434416824	2020-03-21T08:37:30Z	2020-03-21T09:14:18Z	http://m.facebook.com/	1	5	3	5	4	2	1	2	2	3	5	5	5	4	2	1	4	2	1	1	1	1	2	3	2	1	1	1	1	1	1	2	3	2	2	2	3	2	1	2	3	2
414	2020-03-21T09:30:39Z	8	de	2120452379	2020-03-21T09:00:59Z	2020-03-21T09:30:39Z	NA	2	3	2	4	3	2	3	3	2	3	4	3	5	1	1	2	4	3	2	1	1	1	1	2	2	1	1	1	2	1	1	5	4	1	1	3	2	1	2	2	3	2
416	2020-03-21T11:07:15Z	8	de	1322822364	2020-03-21T09:11:25Z	2020-03-21T11:07:15Z	NA	2	4	3	4	4	2	2	2	4	3	4	4	5	1	2	2	3	3	2	1	1	2	1	2	1	1	2	1	1	1	1	3	4	3	2	2	1	1	2	1	2	2
417	2020-03-21T09:35:11Z	8	de	1000055356	2020-03-21T09:16:37Z	2020-03-21T09:35:11Z	NA	2	4	4	4	3	2	4	2	2	3	4	4	3	4	3	3	3	2	2	1	1	3	3	2	3	4	3	1	3	2	3	1	1	2	2	3	3	4	3	2	4	2
418	2020-03-21T10:19:16Z	8	de	851348835	2020-03-21T09:20:30Z	2020-03-21T10:19:16Z	http://m.facebook.com/	2	5	3	5	3	4	2	4	4	5	3	4	5	4	4	1	4	1	1	1	1	1	1	4	3	3	1	1	2	4	1	1	1	1	2	1	2	2	2	2	3	4
419	2020-03-21T09:38:20Z	8	de	1456053082	2020-03-21T09:22:35Z	2020-03-21T09:38:20Z	NA	2	5	4	4	3	3	2	3	3	3	3	3	4	4	3	2	4	2	3	2	4	3	3	3	3	2	3	2	4	2	3	2	3	2	2	2	3	2	3	2	4	3
420	2020-03-21T09:58:34Z	8	de	1796725438	2020-03-21T09:33:46Z	2020-03-21T09:58:34Z	NA	2	4	3	4	1	2	3	3	2	2	4	5	1	2	2	3	3	3	2	1	1	2	1	2	2	1	1	1	1	1	1	1	2	1	2	1	2	2	2	2	3	3
421	2020-03-21T10:11:06Z	8	de	1927791380	2020-03-21T09:34:36Z	2020-03-21T10:11:06Z	NA	2	4	2	5	2	2	3	4	3	4	3	4	4	2	3	3	4	3	3	2	2	2	3	3	2	1	1	1	1	1	2	3	3	1	2	3	2	2	3	2	3	3
425	2020-03-21T10:02:22Z	8	de	1967904814	2020-03-21T09:51:13Z	2020-03-21T10:02:22Z	https://m.facebook.com/	4	3	2	2	4	1	1	1	1	3	5	4	2	4	3	3	2	1	1	1	1	1	2	1	2	1	1	1	2	1	1	1	2	1	1	1	1	1	1	1	2	2
427	2020-03-21T10:13:05Z	8	de	272303934	2020-03-21T09:55:37Z	2020-03-21T10:13:05Z	NA	3	5	4	4	3	4	3	2	2	2	3	4	5	1	2	2	4	3	3	2	1	2	2	4	3	1	1	1	2	1	3	1	1	2	3	2	4	3	3	2	3	3
428	2020-03-21T10:14:22Z	8	de	1639101490	2020-03-21T09:57:07Z	2020-03-21T10:14:22Z	https://lm.facebook.com/	3	3	2	5	2	2	2	3	2	5	4	4	4	3	3	4	2	2	2	1	1	1	1	2	1	1	1	1	1	1	1	1	1	1	1	1	2	1	2	2	1	3
429	2020-03-21T10:44:18Z	8	de	1364859480	2020-03-21T09:59:58Z	2020-03-21T10:44:18Z	http://m.facebook.com/	2	5	2	3	2	2	3	2	4	2	4	4	2	2	4	3	2	2	1	1	1	1	2	2	2	1	1	1	1	1	1	2	2	2	2	1	2	2	2	2	2	3
430	2020-03-21T10:31:02Z	8	de	274220757	2020-03-21T10:01:02Z	2020-03-21T10:31:02Z	NA	3	3	2	4	4	2	2	3	3	3	4	4	2	4	4	3	2	2	1	2	1	3	2	1	2	1	1	1	1	1	1	1	1	1	1	2	2	1	1	1	3	4
431	2020-03-21T10:25:18Z	8	de	1594788778	2020-03-21T10:08:31Z	2020-03-21T10:25:18Z	http://m.facebook.com	3	3	2	3	3	4	2	2	2	4	3	5	3	2	3	4	1	2	1	1	1	3	1	2	2	1	1	1	1	1	1	1	1	2	2	2	1	2	2	2	5	3
432	2020-03-21T10:24:32Z	8	de	899813201	2020-03-21T10:14:37Z	2020-03-21T10:24:32Z	NA	2	5	5	4	2	3	4	4	3	4	2	3	4	2	2	1	3	3	3	2	1	2	2	3	2	1	1	1	2	1	3	3	2	3	3	2	2	2	3	2	3	2
433	2020-03-21T10:34:42Z	8	de	830512429	2020-03-21T10:17:33Z	2020-03-21T10:34:42Z	https://m.facebook.com/	4	4	3	3	4	2	2	1	2	1	5	4	2	4	4	3	3	2	1	1	1	2	1	2	1	1	1	1	1	1	1	1	1	1	1	1	3	1	2	2	3	3
435	2020-03-21T10:44:47Z	8	de	159014812	2020-03-21T10:24:32Z	2020-03-21T10:44:47Z	http://m.facebook.com/	3	4	3	4	4	3	2	2	2	2	4	4	4	2	4	2	4	1	1	1	1	2	2	4	2	1	1	1	1	1	1	3	3	2	2	3	2	2	2	2	2	2
437	2020-03-21T10:56:50Z	8	de	1529775877	2020-03-21T10:48:39Z	2020-03-21T10:56:50Z	NA	1	5	5	5	2	5	4	5	3	5	3	2	4	4	3	1	5	4	1	3	3	5	4	4	5	1	1	1	1	1	1	4	5	5	4	4	3	4	4	3	4	1
439	2020-03-21T11:12:13Z	8	de	1253044710	2020-03-21T10:57:37Z	2020-03-21T11:12:13Z	NA	2	3	3	4	3	4	4	4	3	3	4	3	3	4	3	3	3	4	3	2	3	4	1	4	1	1	2	1	4	3	4	3	3	2	2	2	2	1	4	4	3	3
440	2020-03-21T11:22:02Z	8	de	1168046667	2020-03-21T11:03:21Z	2020-03-21T11:22:02Z	NA	1	5	5	5	4	3	3	4	3	3	4	3	4	2	3	3	3	2	1	1	1	1	1	2	1	1	2	1	3	2	1	2	3	3	3	2	1	1	1	2	2	3
441	2020-03-21T12:19:15Z	8	de	331913115	2020-03-21T11:04:22Z	2020-03-21T12:19:15Z	NA	2	3	2	3	1	2	2	2	2	4	4	3	2	3	2	2	3	2	2	3	1	1	1	2	1	1	1	1	2	2	1	1	1	1	1	1	1	1	1	1	3	3
442	2020-03-21T11:22:00Z	8	de	1701248018	2020-03-21T11:05:26Z	2020-03-21T11:22:00Z	NA	2	4	3	5	2	2	2	4	4	3	4	2	1	3	4	1	2	3	4	1	4	3	4	4	4	1	2	1	3	4	4	1	1	3	4	3	3	4	4	4	4	1
444	2020-03-21T11:27:46Z	8	de	101095617	2020-03-21T11:11:49Z	2020-03-21T11:27:46Z	NA	2	5	4	4	4	2	4	2	2	3	3	3	4	2	2	3	4	1	1	1	1	3	2	2	2	1	1	1	2	1	1	1	1	1	1	1	4	3	2	2	3	4
447	2020-03-21T11:46:01Z	8	de	473889537	2020-03-21T11:28:58Z	2020-03-21T11:46:01Z	http://m.facebook.com/	2	4	4	4	4	1	1	3	2	2	5	4	2	3	3	2	4	2	1	1	1	1	3	2	2	1	1	1	2	1	1	2	2	2	2	3	2	3	1	2	3	2
448	2020-03-21T12:05:13Z	8	de	189632630	2020-03-21T11:31:18Z	2020-03-21T12:05:13Z	NA	2	4	3	4	4	3	1	2	3	5	3	2	3	3	4	2	5	3	3	3	1	4	1	3	1	1	1	1	1	1	1	1	1	2	2	2	2	1	3	3	4	3
450	2020-03-21T11:59:44Z	8	de	25380986	2020-03-21T11:34:37Z	2020-03-21T11:59:44Z	NA	3	4	3	4	3	2	1	3	3	4	3	3	2	4	4	2	3	3	3	1	1	3	2	3	3	1	2	2	2	1	3	2	2	3	3	2	2	3	3	3	4	3
452	2020-03-21T11:54:00Z	8	de	807528784	2020-03-21T11:40:27Z	2020-03-21T11:54:00Z	https://umfrage.sbg.ac.at/index.php/916224	3	3	3	4	3	2	2	2	3	3	4	3	4	4	4	2	3	1	1	1	1	1	2	2	2	1	1	1	1	1	1	1	1	1	1	1	1	2	1	2	2	3
453	2020-03-21T11:58:36Z	8	de	1096073989	2020-03-21T11:42:11Z	2020-03-21T11:58:36Z	NA	3	4	3	4	2	2	4	4	3	3	3	3	4	3	2	1	3	2	2	1	1	2	3	4	3	1	1	1	1	1	1	1	1	2	3	2	3	4	2	2	3	3
455	2020-03-21T12:11:48Z	8	de	459472532	2020-03-21T11:48:58Z	2020-03-21T12:11:47Z	NA	3	4	3	3	4	3	2	1	1	3	5	3	2	5	4	3	2	2	1	1	1	2	2	2	1	2	1	1	1	1	1	1	1	1	1	1	1	2	3	3	2	4
456	2020-03-21T12:09:19Z	8	de	1288363748	2020-03-21T11:49:50Z	2020-03-21T12:09:19Z	NA	2	4	2	4	2	2	2	2	2	3	4	3	4	2	3	3	3	1	1	1	1	1	1	2	1	1	1	1	1	1	1	1	1	1	1	1	1	2	1	1	3	3
457	2020-03-21T12:50:13Z	8	de	312907136	2020-03-21T12:32:00Z	2020-03-21T12:50:13Z	NA	3	3	3	3	4	3	2	3	2	3	4	4	4	2	3	3	2	1	1	2	2	2	1	2	1	1	1	1	2	1	1	1	1	2	1	1	2	1	1	2	2	3
458	2020-03-21T12:54:46Z	8	de	142824389	2020-03-21T12:35:24Z	2020-03-21T12:54:46Z	NA	2	4	2	5	4	2	3	3	3	2	4	3	3	2	2	1	4	1	3	2	1	3	1	3	1	1	1	1	4	1	1	1	1	3	2	1	2	2	1	2	2	1
459	2020-03-21T13:12:17Z	8	de	619783489	2020-03-21T12:46:07Z	2020-03-21T13:12:17Z	NA	2	3	3	4	4	2	2	1	2	2	4	4	3	3	3	2	3	1	1	2	1	2	1	2	1	1	1	1	1	1	1	1	2	1	1	1	1	2	1	1	2	3
460	2020-03-21T13:07:54Z	8	de	1855249057	2020-03-21T12:46:17Z	2020-03-21T13:07:54Z	NA	2	4	3	4	4	4	2	4	4	4	4	2	2	3	4	3	4	3	3	3	2	3	2	3	2	1	3	1	2	3	3	3	1	2	2	1	3	2	3	3	3	4
463	2020-03-21T13:08:15Z	8	de	1364851709	2020-03-21T12:54:55Z	2020-03-21T13:08:15Z	NA	2	4	3	4	4	2	3	2	2	3	5	4	3	3	3	3	3	2	2	1	1	2	2	2	2	1	1	1	2	1	1	1	1	1	1	2	2	2	2	2	2	4
466	2020-03-21T13:18:14Z	8	de	1111220036	2020-03-21T13:06:29Z	2020-03-21T13:18:14Z	NA	3	3	2	5	5	1	1	1	1	2	5	5	1	5	5	4	2	1	1	1	1	1	1	1	1	1	1	1	1	1	1	1	1	1	1	1	1	1	2	2	2	4
468	2020-03-21T13:37:33Z	8	de	277044423	2020-03-21T13:21:41Z	2020-03-21T13:37:33Z	NA	2	3	3	3	4	3	3	3	2	2	4	4	3	3	3	3	3	1	1	2	1	1	2	2	2	1	1	1	2	1	1	1	2	2	2	1	1	2	2	2	2	3
470	2020-03-21T14:21:48Z	8	de	1674586737	2020-03-21T14:07:25Z	2020-03-21T14:21:48Z	https://www.facebook.com/	3	4	3	4	4	3	1	2	2	1	5	5	3	2	3	2	2	1	1	1	1	1	1	2	1	1	1	1	1	1	1	1	1	2	2	1	2	1	1	1	2	3
471	2020-03-21T14:31:33Z	8	de	425716645	2020-03-21T14:15:24Z	2020-03-21T14:31:33Z	NA	2	3	3	4	4	1	2	3	2	2	4	4	4	2	2	2	3	2	2	1	1	2	3	3	3	1	1	1	1	1	1	2	2	2	2	2	2	3	4	4	3	2
474	2020-03-21T14:47:26Z	8	de	313658694	2020-03-21T14:29:07Z	2020-03-21T14:47:26Z	https://m.facebook.com/	2	3	2	4	3	2	2	2	2	2	4	4	4	2	3	3	2	2	2	1	1	1	1	2	1	2	1	1	2	2	1	1	1	1	2	1	3	1	1	1	2	4
475	2020-03-21T15:04:02Z	8	de	1697117461	2020-03-21T14:32:40Z	2020-03-21T15:04:02Z	NA	2	4	1	3	3	3	2	2	2	2	4	4	5	2	4	2	2	1	1	1	1	1	2	1	1	1	1	1	1	1	1	1	1	1	1	1	2	1	1	1	2	4
476	2020-03-21T14:52:48Z	8	de	1198586144	2020-03-21T14:34:18Z	2020-03-21T14:52:48Z	https://l.instagram.com/?u=https%3A%2F%2Fumfrage.sbg.ac.at%2Findex.php%2F916224%3Flang%3Dde&e=ATMNjHuv7wbYWCHQ404kg6bWsziNJWwwShnsOa7kscYM-cZduXWfXZ2odIOD78cLiZODPQbJXfiu5fy-&s=1	2	5	4	5	2	5	3	5	3	3	2	3	1	4	5	3	3	3	5	2	4	5	4	5	4	1	1	1	4	1	2	2	2	4	3	4	4	4	4	5	4	3
478	2020-03-21T14:55:31Z	8	de	1670181383	2020-03-21T14:42:41Z	2020-03-21T14:55:31Z	https://l.instagram.com/	3	5	4	2	3	4	3	2	2	4	5	4	4	4	2	3	2	2	2	1	1	1	2	4	2	2	1	1	2	1	2	2	1	2	2	1	1	2	2	3	3	2
479	2020-03-21T14:59:55Z	8	de	1369582265	2020-03-21T14:44:48Z	2020-03-21T14:59:55Z	http://m.facebook.com/	2	4	4	5	1	2	4	4	4	2	3	3	4	2	4	1	4	3	1	1	1	4	2	4	2	1	1	1	3	1	1	2	4	2	3	3	3	2	4	4	4	2
481	2020-03-21T15:03:09Z	8	de	1480462167	2020-03-21T14:49:00Z	2020-03-21T15:03:09Z	NA	1	4	2	4	4	3	2	3	1	2	4	2	4	3	3	3	1	1	3	1	1	1	2	2	1	1	1	1	1	3	1	1	1	1	1	1	1	2	2	1	2	1
482	2020-03-21T15:02:08Z	8	de	1652503882	2020-03-21T14:51:08Z	2020-03-21T15:02:08Z	https://l.instagram.com/?u=https%3A%2F%2Fumfrage.sbg.ac.at%2Findex.php%2F916224%3Flang%3Dde&e=ATPY39vUxahbmLvvotccttwsA8F6o1wCcu_-wW568bVcndpmbBNwrzBUnqXT4y1nQIbnSAn4PfscbYh6&s=1	1	5	5	5	3	4	2	4	3	4	4	3	4	2	2	1	5	3	2	3	2	3	2	4	1	1	1	1	2	1	3	2	3	2	4	1	4	2	2	2	4	3
483	2020-03-21T15:05:09Z	8	de	1178206007	2020-03-21T14:54:57Z	2020-03-21T15:05:09Z	NA	1	4	4	4	1	2	2	4	3	5	2	1	5	4	3	2	5	2	1	1	1	3	3	4	4	1	1	1	4	1	1	1	1	2	3	1	2	4	4	3	4	3
484	2020-03-21T15:29:13Z	8	de	541937732	2020-03-21T14:57:35Z	2020-03-21T15:29:13Z	NA	3	3	2	3	4	3	2	3	2	2	4	4	3	4	4	3	2	1	1	1	1	1	2	1	1	1	1	1	2	1	1	3	2	1	2	1	1	2	1	2	4	3
487	2020-03-21T15:48:15Z	8	de	1098104904	2020-03-21T15:04:35Z	2020-03-21T15:48:15Z	https://www.facebook.com/	3	4	2	5	4	3	2	1	1	1	5	5	2	3	3	4	2	1	2	1	1	1	1	1	1	2	1	1	1	1	1	1	1	1	2	2	1	2	1	1	1	4
488	2020-03-21T15:52:04Z	8	de	1864132133	2020-03-21T15:05:16Z	2020-03-21T15:52:04Z	https://www.facebook.com/	3	2	3	3	5	2	2	1	1	2	5	5	2	3	3	3	2	1	1	1	1	1	1	1	1	1	1	1	1	1	1	1	1	1	2	1	1	1	1	1	1	3
490	2020-03-21T15:23:06Z	8	de	418696942	2020-03-21T15:09:44Z	2020-03-21T15:23:06Z	https://l.instagram.com/	2	5	5	5	4	2	2	4	4	5	4	4	4	3	4	2	4	3	2	2	2	4	2	3	2	1	2	1	3	1	2	1	1	3	2	3	4	2	3	3	3	1
491	2020-03-21T15:33:52Z	8	de	1938245140	2020-03-21T15:12:32Z	2020-03-21T15:33:52Z	http://m.facebook.com	1	4	4	5	1	2	4	4	4	4	3	1	4	3	3	2	4	2	1	1	1	1	4	4	2	1	1	1	1	1	1	1	1	2	3	2	3	2	4	3	4	3
492	2020-03-21T15:34:57Z	8	de	574650520	2020-03-21T15:16:59Z	2020-03-21T15:34:57Z	NA	1	4	3	4	1	3	3	4	3	4	2	3	2	4	4	4	3	4	1	1	1	2	5	5	5	1	1	1	1	1	1	3	3	4	4	5	4	5	4	4	5	1
493	2020-03-21T15:36:18Z	8	de	2061841722	2020-03-21T15:25:13Z	2020-03-21T15:36:18Z	https://l.instagram.com/	2	2	2	4	3	5	4	2	2	5	4	3	4	2	2	3	2	1	1	1	2	4	2	3	3	1	1	1	2	1	1	1	1	1	1	3	2	3	3	3	3	4
494	2020-03-21T15:40:54Z	8	de	196269794	2020-03-21T15:27:47Z	2020-03-21T15:40:54Z	http://m.facebook.com/	1	4	4	5	2	3	2	5	4	5	3	3	2	4	4	1	5	5	4	2	2	4	3	4	3	1	2	1	4	1	4	5	5	4	4	5	4	3	4	4	3	1
497	2020-03-21T15:58:30Z	8	de	1578763448	2020-03-21T15:42:14Z	2020-03-21T15:58:30Z	https://umfrage.sbg.ac.at/index.php/916224	3	2	1	4	4	2	2	1	2	2	4	4	2	3	4	4	3	1	1	1	1	2	1	1	1	1	1	1	1	1	1	1	1	1	1	1	2	1	1	1	2	4
499	2020-03-21T16:18:05Z	8	de	1243618951	2020-03-21T15:57:44Z	2020-03-21T16:18:05Z	NA	1	4	4	4	2	2	2	4	3	4	2	4	3	2	3	3	4	2	3	1	1	2	2	2	2	1	1	1	2	1	1	1	1	3	3	2	1	3	2	3	3	3
500	2020-03-21T17:15:28Z	8	de	583464744	2020-03-21T16:14:25Z	2020-03-21T17:15:28Z	NA	5	1	1	2	3	2	2	1	2	4	3	4	2	2	4	4	1	3	2	1	1	1	3	3	3	1	2	1	2	1	1	1	1	1	3	3	2	3	2	3	4	2
501	2020-03-21T16:28:33Z	8	de	447959297	2020-03-21T16:14:52Z	2020-03-21T16:28:33Z	NA	2	2	3	4	4	2	5	1	2	4	4	4	5	1	1	4	3	1	3	1	1	2	2	2	2	1	1	1	2	1	2	1	1	1	2	1	1	2	1	2	3	5
502	2020-03-21T16:48:39Z	8	de	30894261	2020-03-21T16:24:25Z	2020-03-21T16:48:39Z	NA	3	4	2	3	2	3	3	3	2	3	3	3	3	2	3	3	3	2	1	1	1	2	2	4	3	1	1	1	2	1	1	1	1	1	1	2	3	2	2	2	3	3
503	2020-03-21T17:15:13Z	8	de	1182936299	2020-03-21T16:26:02Z	2020-03-21T17:15:13Z	NA	1	5	3	5	3	2	2	3	2	3	4	3	2	5	5	2	3	1	2	1	1	1	2	2	2	1	1	1	1	1	1	1	1	1	2	1	2	1	2	2	2	3
506	2020-03-21T16:48:12Z	8	de	477823921	2020-03-21T16:34:17Z	2020-03-21T16:48:12Z	http://m.facebook.com/	2	3	2	4	4	3	2	2	2	5	2	2	4	3	3	3	2	1	1	2	1	1	1	1	1	1	1	1	1	1	1	1	1	1	1	1	2	2	1	1	2	3
507	2020-03-21T16:53:13Z	8	de	105245022	2020-03-21T16:38:30Z	2020-03-21T16:53:13Z	NA	3	2	3	3	4	3	1	2	2	3	5	4	1	5	4	3	2	1	1	1	1	2	1	2	1	1	1	1	1	1	1	1	1	1	1	1	1	1	1	1	2	3
509	2020-03-21T18:24:36Z	8	de	585012311	2020-03-21T17:57:35Z	2020-03-21T18:24:36Z	NA	4	4	1	3	3	1	3	2	2	2	3	4	3	4	2	2	2	1	2	2	1	1	1	2	2	2	1	1	1	1	1	1	1	1	1	1	2	1	1	1	4	4
510	2020-03-21T18:13:32Z	8	de	1272614729	2020-03-21T17:58:00Z	2020-03-21T18:13:32Z	NA	2	5	4	4	3	3	2	4	3	4	3	4	4	2	2	1	4	2	2	1	1	2	3	4	2	1	1	1	1	1	1	1	2	3	1	1	4	2	2	2	2	1
511	2020-03-21T18:17:23Z	8	de	2138107908	2020-03-21T17:59:32Z	2020-03-21T18:17:23Z	http://m.facebook.com/	2	3	2	5	4	2	2	2	2	2	4	4	4	4	3	3	4	2	1	4	4	4	1	1	1	1	1	1	2	1	1	2	2	1	2	1	1	1	1	2	2	3
513	2020-03-21T18:22:47Z	8	de	1953913933	2020-03-21T18:05:14Z	2020-03-21T18:22:47Z	NA	4	2	1	3	3	2	2	1	2	4	3	4	2	5	4	3	2	3	2	1	1	4	4	4	3	1	1	1	3	1	1	1	1	3	3	3	2	3	4	4	5	3
517	2020-03-21T19:27:20Z	8	de	1516508956	2020-03-21T19:12:15Z	2020-03-21T19:27:20Z	NA	2	5	5	5	1	3	2	5	4	4	2	2	2	2	4	2	4	1	1	1	1	2	4	4	4	1	2	1	2	1	1	4	4	4	2	4	4	5	5	5	4	1
519	2020-03-21T19:30:15Z	8	de	1471971622	2020-03-21T19:18:09Z	2020-03-21T19:30:15Z	NA	4	4	5	4	4	5	2	2	2	2	5	4	2	4	4	3	3	3	3	3	2	2	1	1	1	1	2	1	1	1	2	1	1	1	1	1	1	1	1	3	2	4
520	2020-03-21T19:29:17Z	8	de	893583542	2020-03-21T19:18:23Z	2020-03-21T19:29:17Z	http://m.facebook.com/	2	4	3	4	3	2	3	3	2	3	4	4	4	2	2	2	2	2	3	1	1	2	2	3	2	1	1	1	1	1	1	1	1	2	2	2	2	2	2	3	2	2
522	2020-03-21T20:00:57Z	8	de	1520541096	2020-03-21T19:42:34Z	2020-03-21T20:00:57Z	NA	3	5	2	4	4	2	1	3	2	1	4	4	2	4	3	3	3	2	1	1	1	1	1	1	1	1	1	1	2	1	1	2	3	2	1	2	3	1	1	2	2	4
524	2020-03-21T20:13:31Z	8	de	790749508	2020-03-21T19:59:40Z	2020-03-21T20:13:31Z	NA	1	4	3	5	2	4	1	3	2	4	4	3	5	1	2	3	5	3	1	1	1	5	4	5	4	1	1	1	4	1	2	4	1	4	4	4	1	4	4	4	5	1
526	2020-03-21T21:55:24Z	8	de	197376286	2020-03-21T21:11:06Z	2020-03-21T21:55:24Z	NA	3	4	4	4	3	3	3	2	2	4	5	4	4	1	3	2	4	1	2	2	2	2	3	3	2	1	3	1	2	2	2	4	3	1	2	2	4	2	2	2	3	2
531	2020-03-21T23:24:36Z	8	de	658944791	2020-03-21T23:02:28Z	2020-03-21T23:24:36Z	http://m.facebook.com/	2	5	2	5	1	1	2	5	3	2	3	3	4	2	3	2	4	3	1	1	1	1	2	4	3	1	1	1	1	1	1	1	1	2	3	2	2	3	3	3	4	3
532	2020-03-21T23:50:04Z	8	de	317353863	2020-03-21T23:19:57Z	2020-03-21T23:50:04Z	http://m.facebook.com/	2	4	3	3	4	2	1	3	2	3	4	2	1	5	5	3	2	1	1	1	1	1	1	1	1	1	1	1	1	1	1	1	1	1	4	1	1	1	1	1	1	3
533	2020-03-21T23:50:17Z	8	de	1701672360	2020-03-21T23:36:04Z	2020-03-21T23:50:17Z	NA	3	3	1	3	4	5	4	1	2	2	5	4	3	2	1	4	2	1	1	1	1	1	1	1	1	1	1	1	1	1	1	1	1	1	1	1	1	1	1	1	1	4
534	2020-03-22T05:49:40Z	8	de	1820157633	2020-03-22T05:37:03Z	2020-03-22T05:49:40Z	https://www.facebook.com/	2	3	4	4	2	2	2	5	4	4	1	2	3	4	3	2	2	2	2	1	1	3	4	4	4	1	1	1	2	1	1	2	2	5	4	4	1	4	4	4	4	3
539	2020-03-22T09:07:31Z	8	de	549672264	2020-03-22T08:46:37Z	2020-03-22T09:07:31Z	http://m.facebook.com	1	3	2	4	4	2	2	2	2	4	4	4	4	3	2	1	4	2	1	2	1	2	1	2	3	1	2	1	1	1	1	1	1	1	1	2	2	2	2	2	3	3
540	2020-03-22T09:32:27Z	8	de	2125118522	2020-03-22T09:18:48Z	2020-03-22T09:32:27Z	NA	2	5	3	5	4	4	2	3	2	3	5	4	1	3	3	3	3	1	3	2	1	1	1	1	1	1	1	1	1	1	2	1	3	1	1	2	1	1	1	1	2	3
545	2020-03-22T10:04:26Z	8	de	1994843499	2020-03-22T09:48:49Z	2020-03-22T10:04:26Z	NA	5	3	3	4	2	1	1	2	2	2	4	4	2	3	4	2	3	1	1	1	1	2	2	1	1	1	1	1	2	1	1	2	2	1	1	2	3	1	2	2	2	4
546	2020-03-22T10:25:05Z	8	de	825835697	2020-03-22T10:13:05Z	2020-03-22T10:25:05Z	http://m.facebook.com	1	4	3	5	3	4	2	3	4	2	3	4	2	4	2	1	2	1	1	1	2	2	1	3	2	1	1	1	2	1	1	1	1	2	3	1	2	2	1	2	3	3
547	2020-03-22T13:29:03Z	8	de	1804607446	2020-03-22T10:23:27Z	2020-03-22T13:29:03Z	NA	4	3	1	2	4	2	1	1	2	1	5	3	3	4	3	3	2	1	1	1	1	2	1	2	1	1	1	1	1	1	1	1	1	1	1	1	2	1	2	1	2	3
549	2020-03-22T11:13:57Z	8	de	151659864	2020-03-22T11:00:52Z	2020-03-22T11:13:57Z	NA	3	4	4	4	4	2	1	3	2	4	4	3	2	4	5	3	4	1	1	1	5	1	3	1	1	1	1	1	1	1	2	5	5	3	3	3	1	1	1	1	2	4
550	2020-03-22T11:26:44Z	8	de	400416164	2020-03-22T11:10:26Z	2020-03-22T11:26:44Z	NA	4	3	2	3	3	3	1	2	3	3	3	3	4	2	3	4	3	1	1	1	1	2	2	2	2	1	1	1	2	1	2	2	1	2	2	2	1	3	2	2	3	3
551	2020-03-22T12:01:00Z	8	de	1685791466	2020-03-22T11:14:21Z	2020-03-22T12:01:00Z	NA	3	5	3	5	2	4	5	5	4	5	3	4	1	5	5	1	4	2	3	1	1	1	2	3	3	1	1	1	1	2	2	2	2	2	3	2	2	2	2	3	4	2
552	2020-03-22T12:21:55Z	8	de	170485277	2020-03-22T11:41:34Z	2020-03-22T12:21:55Z	NA	2	4	2	4	4	2	1	3	2	4	4	4	3	2	2	3	2	1	1	1	1	1	1	2	1	1	1	1	1	1	1	1	1	1	1	1	1	1	1	1	2	3
553	2020-03-22T12:32:36Z	8	de	10519589	2020-03-22T12:13:36Z	2020-03-22T12:32:36Z	NA	2	4	3	4	4	4	3	2	2	3	4	4	3	3	4	2	4	2	1	1	1	1	2	1	2	1	1	1	1	1	1	4	4	2	2	1	3	2	2	1	2	4
556	2020-03-22T12:50:52Z	8	de	875241185	2020-03-22T12:43:13Z	2020-03-22T12:50:52Z	NA	3	4	4	4	3	2	4	2	2	2	4	3	4	3	2	3	4	2	4	1	1	1	2	3	1	1	1	1	4	1	3	2	2	2	1	2	1	2	2	2	2	3
557	2020-03-22T13:13:06Z	8	de	326943238	2020-03-22T12:54:08Z	2020-03-22T13:13:06Z	https://www.facebook.com/	3	3	3	5	3	2	2	3	2	4	5	4	3	2	4	2	3	2	1	1	1	1	1	2	1	1	1	1	1	1	1	1	1	1	3	1	2	1	2	1	2	2
558	2020-03-22T13:24:49Z	8	de	2141442304	2020-03-22T12:57:51Z	2020-03-22T13:24:49Z	NA	4	2	2	2	2	1	3	3	3	4	4	3	4	4	3	3	1	1	2	1	2	4	2	3	2	1	1	1	2	1	2	1	1	1	1	2	2	3	1	2	3	1
559	2020-03-22T13:21:36Z	8	de	1720874384	2020-03-22T13:03:43Z	2020-03-22T13:21:36Z	NA	1	5	4	5	3	1	1	2	1	1	4	3	5	1	3	1	4	2	1	1	1	1	2	2	2	1	1	1	1	1	1	1	1	1	2	1	1	2	2	2	2	3
563	2020-03-22T13:45:25Z	8	de	805903954	2020-03-22T13:34:26Z	2020-03-22T13:45:25Z	NA	2	4	4	5	3	3	4	4	4	3	3	3	4	2	3	1	4	2	1	1	2	3	2	2	2	1	2	1	2	1	1	1	1	2	3	1	2	3	2	2	4	3
565	2020-03-22T13:52:57Z	8	de	1446847166	2020-03-22T13:41:31Z	2020-03-22T13:52:57Z	https://www.facebook.com/	2	4	3	3	2	2	2	2	1	2	3	5	2	4	4	2	4	2	2	1	1	4	2	4	2	2	1	1	1	2	2	1	1	1	1	1	1	3	2	3	3	3
567	2020-03-22T14:43:26Z	8	de	1134169403	2020-03-22T14:11:56Z	2020-03-22T14:43:26Z	https://www.linkedin.com/posts/activity-6647475573377519616-XE64/	1	3	3	5	2	1	2	2	4	5	3	4	4	3	3	4	5	2	1	1	1	4	1	5	3	1	1	1	1	1	1	4	4	3	2	3	4	2	1	1	3	2
569	2020-03-22T14:37:14Z	8	de	2015093510	2020-03-22T14:20:43Z	2020-03-22T14:37:14Z	NA	3	3	3	4	1	3	5	3	2	2	3	4	3	1	1	3	3	2	1	1	1	2	3	4	4	3	1	1	2	1	1	5	5	2	3	2	3	4	2	4	4	3
570	2020-03-22T15:31:44Z	8	de	1872583197	2020-03-22T15:03:10Z	2020-03-22T15:31:44Z	https://www.facebook.com/	1	5	3	5	4	1	2	3	1	2	4	4	3	2	2	3	3	2	1	1	1	1	1	2	1	1	2	1	3	1	1	1	1	2	2	2	1	2	2	2	2	3
574	2020-03-22T17:10:40Z	8	de	1645973993	2020-03-22T16:47:44Z	2020-03-22T17:10:40Z	NA	4	2	2	3	2	1	1	2	1	2	5	5	4	1	1	3	2	1	1	1	1	1	1	1	1	1	1	1	1	1	1	1	1	1	1	1	1	1	1	1	1	4
577	2020-03-22T18:57:01Z	8	de	1723866811	2020-03-22T18:41:45Z	2020-03-22T18:57:01Z	http://m.facebook.com	2	4	2	4	2	4	2	3	3	4	2	3	4	4	2	2	3	2	2	1	1	2	2	3	2	1	2	1	3	1	2	2	3	3	2	3	1	3	2	2	4	2
578	2020-03-22T19:05:46Z	8	de	200250376	2020-03-22T18:53:22Z	2020-03-22T19:05:46Z	http://m.facebook.com/	2	5	4	5	3	3	2	3	2	3	4	4	4	5	4	2	4	2	4	1	1	3	1	1	1	1	1	1	1	1	1	1	1	1	1	1	1	2	2	2	2	3
579	2020-03-22T21:15:52Z	8	de	704095664	2020-03-22T20:49:48Z	2020-03-22T21:15:52Z	http://m.facebook.com/	4	2	3	4	4	2	2	2	2	2	4	4	1	4	5	3	2	1	2	1	1	4	1	1	1	1	1	2	1	2	2	1	1	1	1	1	1	1	1	2	4	4
581	2020-03-23T00:52:07Z	8	de	240190827	2020-03-23T00:33:39Z	2020-03-23T00:52:07Z	NA	1	4	4	5	3	3	2	3	4	5	3	3	4	1	3	1	5	5	1	4	1	3	4	5	3	1	1	1	1	1	2	3	3	4	3	3	2	2	4	4	4	1
583	2020-03-23T08:10:50Z	8	de	2033486464	2020-03-23T07:37:56Z	2020-03-23T08:10:50Z	NA	2	4	3	4	3	2	2	4	3	3	4	3	3	3	3	2	4	1	2	1	1	3	1	2	2	1	1	1	3	1	1	2	2	2	2	2	2	2	2	2	4	1
585	2020-03-23T09:17:24Z	8	de	1497541778	2020-03-23T08:32:28Z	2020-03-23T09:17:24Z	NA	2	4	3	4	4	2	2	1	2	4	5	4	3	1	1	1	2	1	2	2	2	1	1	1	1	2	1	1	2	1	1	1	1	1	1	3	1	1	1	1	2	2
588	2020-03-23T10:26:36Z	8	de	1081771330	2020-03-23T10:11:07Z	2020-03-23T10:26:36Z	NA	3	3	3	3	2	2	3	3	4	2	3	4	4	2	3	2	3	3	1	1	1	2	3	3	3	1	1	1	3	1	1	2	2	3	2	3	4	2	3	4	4	1
589	2020-03-23T10:30:25Z	8	de	265987655	2020-03-23T10:16:01Z	2020-03-23T10:30:25Z	NA	2	4	3	4	2	2	1	3	3	3	2	2	1	5	5	2	4	4	1	2	1	4	3	4	3	1	1	1	2	2	3	3	2	4	4	4	3	4	4	4	5	3
592	2020-03-23T12:00:25Z	8	de	1448063828	2020-03-23T11:38:49Z	2020-03-23T12:00:25Z	NA	2	3	4	4	2	2	2	2	4	5	3	3	3	4	4	1	4	3	2	1	2	5	1	2	1	1	1	1	3	1	2	3	3	2	3	3	4	1	3	3	3	2
593	2020-03-23T12:06:45Z	8	de	543487955	2020-03-23T11:52:20Z	2020-03-23T12:06:45Z	NA	4	5	2	4	4	2	2	2	2	2	4	4	3	4	3	1	4	1	3	1	1	2	1	2	2	1	1	1	1	1	2	2	2	2	2	2	1	2	3	2	4	3
594	2020-03-23T12:05:19Z	8	de	1101361602	2020-03-23T11:56:07Z	2020-03-23T12:05:19Z	https://www.facebook.com/	2	4	1	5	2	2	3	1	2	3	4	4	5	2	4	1	4	2	2	2	1	1	1	4	3	1	3	1	3	1	1	1	2	2	2	2	2	3	2	4	4	2
595	2020-03-23T16:43:51Z	8	de	1792254901	2020-03-23T12:26:08Z	2020-03-23T16:43:51Z	http://m.facebook.com	1	5	3	5	3	2	2	5	4	2	3	3	5	2	2	1	5	3	1	1	1	4	3	5	4	1	1	1	3	1	2	3	3	3	4	3	4	4	4	5	5	2
596	2020-03-23T12:50:42Z	8	de	408733817	2020-03-23T12:32:08Z	2020-03-23T12:50:42Z	https://m.facebook.com/	4	3	2	5	4	3	2	2	1	3	5	4	4	4	4	4	2	3	3	1	1	2	1	2	1	1	2	1	1	1	2	1	1	1	1	1	1	2	2	2	2	3
597	2020-03-23T13:54:37Z	8	de	2111121874	2020-03-23T13:18:12Z	2020-03-23T13:54:37Z	NA	2	4	3	5	2	4	2	4	4	1	4	5	3	2	4	2	4	3	4	3	1	1	2	2	2	1	1	1	1	1	1	1	1	1	3	1	3	2	2	3	4	3
598	2020-03-23T13:40:01Z	8	de	2075549195	2020-03-23T13:25:52Z	2020-03-23T13:40:01Z	http://m.facebook.com/	3	3	3	4	4	2	1	2	1	3	4	4	4	1	2	3	3	2	2	1	1	1	1	2	2	1	1	1	2	1	2	2	3	1	2	1	2	2	2	3	2	3
600	2020-03-23T15:07:53Z	8	de	2096912982	2020-03-23T14:40:10Z	2020-03-23T15:07:53Z	NA	2	4	3	5	4	2	2	3	3	3	5	4	2	4	3	1	4	2	2	1	1	2	2	2	1	1	1	1	2	1	1	3	3	2	2	2	3	2	2	2	2	2
602	2020-03-23T17:00:01Z	8	de	1777761781	2020-03-23T16:49:11Z	2020-03-23T17:00:01Z	NA	3	4	3	5	4	4	4	4	4	4	3	3	4	3	3	2	2	3	2	1	2	3	1	3	2	1	3	1	1	2	2	2	2	2	2	3	1	3	3	4	4	3
603	2020-03-23T17:42:18Z	8	de	567566071	2020-03-23T17:30:59Z	2020-03-23T17:42:18Z	NA	2	4	4	5	3	3	2	4	3	4	3	3	2	5	4	2	4	4	1	1	2	3	2	4	2	1	1	1	3	1	1	3	2	2	3	2	2	3	3	3	4	3
604	2020-03-23T17:52:47Z	8	de	941274655	2020-03-23T17:40:07Z	2020-03-23T17:52:47Z	NA	1	5	5	5	2	2	3	2	2	5	5	2	3	3	3	2	4	2	2	1	1	2	1	2	1	2	1	1	1	1	2	1	1	2	2	1	3	1	1	2	3	4
605	2020-03-23T18:05:03Z	8	de	745814246	2020-03-23T17:54:16Z	2020-03-23T18:05:03Z	NA	4	4	2	5	4	2	2	2	2	4	4	5	3	4	2	3	4	4	1	1	1	1	2	2	2	1	1	1	1	1	1	1	1	2	1	2	2	2	2	2	3	2
606	2020-03-23T19:06:48Z	8	de	1757770942	2020-03-23T18:56:23Z	2020-03-23T19:06:48Z	http://m.facebook.com	4	5	3	4	4	3	2	4	2	3	4	4	3	5	4	3	2	1	1	2	1	2	1	2	1	1	1	1	2	1	1	1	1	1	1	1	2	1	2	1	2	3
607	2020-03-23T19:57:06Z	8	de	1612937367	2020-03-23T19:34:34Z	2020-03-23T19:57:06Z	NA	2	4	2	4	3	3	3	2	2	3	4	4	4	2	3	1	2	2	1	1	2	1	3	2	3	1	1	1	2	1	2	3	3	2	3	2	2	4	3	4	4	1
608	2020-03-23T20:21:38Z	8	de	2007803574	2020-03-23T20:08:22Z	2020-03-23T20:21:38Z	NA	2	4	3	4	4	2	1	3	2	2	4	4	4	4	2	3	2	1	1	1	1	1	1	1	1	1	1	1	2	1	1	2	1	1	1	1	1	1	1	1	2	4
613	2020-03-24T07:49:51Z	8	de	1940395875	2020-03-24T07:33:41Z	2020-03-24T07:49:51Z	NA	4	3	2	2	4	2	2	2	3	4	4	4	3	2	2	3	2	1	1	3	1	2	1	2	2	1	1	1	1	1	1	1	1	1	1	1	2	1	1	1	2	3
614	2020-03-24T08:18:34Z	8	de	593847845	2020-03-24T08:03:55Z	2020-03-24T08:18:34Z	NA	2	3	2	5	4	3	2	4	2	2	4	4	5	2	2	2	4	3	1	1	1	1	1	2	1	1	1	1	1	1	1	1	1	3	2	2	1	2	1	1	2	3
616	2020-03-24T09:06:03Z	8	de	29832685	2020-03-24T08:53:17Z	2020-03-24T09:06:03Z	http://m.facebook.com	2	3	2	4	4	3	2	1	2	2	4	4	3	4	3	3	2	1	2	1	1	3	3	2	1	1	1	1	1	1	1	1	1	1	1	1	2	2	2	1	2	3
617	2020-03-24T09:31:33Z	8	de	1679865626	2020-03-24T09:13:10Z	2020-03-24T09:31:33Z	NA	1	5	5	3	2	4	2	3	4	5	2	1	4	2	2	2	3	2	1	2	3	4	4	3	4	1	1	1	4	1	1	2	2	3	3	1	3	4	4	5	4	2
619	2020-03-24T10:35:59Z	8	de	540448716	2020-03-24T10:23:33Z	2020-03-24T10:35:59Z	NA	2	3	3	5	1	3	4	4	2	3	3	3	5	1	2	1	5	1	2	1	1	3	1	4	2	1	1	1	1	1	2	3	3	3	1	3	5	2	3	4	4	4
620	2020-03-24T11:04:14Z	8	de	238645481	2020-03-24T10:40:55Z	2020-03-24T11:04:14Z	http://m.facebook.com/	3	3	3	3	4	3	1	2	2	3	4	3	3	3	1	3	2	2	2	1	1	1	2	2	1	1	1	1	3	1	1	2	2	2	2	2	1	1	2	2	2	2
623	2020-03-24T11:46:09Z	8	de	432462643	2020-03-24T11:35:30Z	2020-03-24T11:46:09Z	NA	2	5	4	5	2	3	1	3	2	2	3	4	5	2	1	3	5	4	4	1	2	5	2	4	3	3	1	1	5	4	3	5	4	4	4	5	5	2	2	4	4	2
625	2020-03-24T14:00:05Z	8	de	792708120	2020-03-24T11:39:59Z	2020-03-24T14:00:05Z	NA	2	4	2	4	4	5	1	2	2	1	5	5	4	2	2	4	2	1	1	1	1	1	2	1	1	1	1	1	1	1	1	2	2	1	1	1	2	1	2	1	3	3
628	2020-03-24T12:03:21Z	8	de	1952650050	2020-03-24T11:49:37Z	2020-03-24T12:03:20Z	NA	2	5	4	5	2	4	2	5	3	3	2	3	2	3	4	1	5	5	2	2	1	4	3	4	3	2	2	2	4	2	3	4	4	4	3	5	4	3	4	5	4	2
630	2020-03-24T12:37:37Z	8	de	1614419175	2020-03-24T12:18:15Z	2020-03-24T12:37:37Z	NA	2	4	1	4	4	3	2	1	2	2	4	4	4	4	3	3	3	1	1	1	1	1	1	2	2	1	1	1	1	1	1	1	1	1	1	1	1	2	1	1	3	3
632	2020-03-24T13:23:53Z	8	de	1349940782	2020-03-24T12:50:45Z	2020-03-24T13:23:53Z	NA	2	4	4	5	3	2	3	4	3	3	3	3	2	2	4	2	4	3	4	2	3	3	2	3	1	1	1	2	2	2	2	3	3	4	4	1	2	1	1	1	2	3
633	2020-03-24T13:24:46Z	8	de	1055352008	2020-03-24T13:07:38Z	2020-03-24T13:24:46Z	https://www.facebook.com/	2	4	3	5	5	2	2	1	2	1	5	5	1	5	5	1	4	2	3	2	1	1	1	1	1	1	1	1	2	1	1	1	1	1	1	1	1	1	1	1	4	3
634	2020-03-24T13:32:29Z	8	de	2107824917	2020-03-24T13:10:42Z	2020-03-24T13:32:29Z	NA	3	3	4	3	4	3	2	2	2	4	4	4	4	2	3	2	3	2	2	1	3	1	2	2	1	1	1	1	3	1	3	3	3	3	2	2	3	1	1	2	4	3
635	2020-03-24T13:48:09Z	8	de	1467064735	2020-03-24T13:18:16Z	2020-03-24T13:48:09Z	NA	1	4	3	4	4	2	2	2	4	4	4	3	4	2	2	1	4	3	2	1	1	1	1	1	1	1	2	1	2	1	1	1	1	2	3	2	2	1	2	2	1	3
636	2020-03-24T13:36:02Z	8	de	582895381	2020-03-24T13:20:26Z	2020-03-24T13:36:02Z	NA	3	3	2	2	4	3	2	1	2	2	4	4	4	5	4	3	2	1	1	1	1	1	1	2	2	1	1	1	1	1	1	1	1	1	1	2	1	1	1	1	3	3
639	2020-03-24T16:01:15Z	8	de	1045927790	2020-03-24T15:49:34Z	2020-03-24T16:01:15Z	NA	2	4	3	4	2	3	5	2	1	3	4	4	5	1	1	4	3	3	2	1	4	3	2	2	2	1	2	2	3	1	2	1	1	3	1	2	5	2	3	2	2	4
643	2020-03-25T11:40:56Z	8	de	1000364603	2020-03-25T11:29:38Z	2020-03-25T11:40:56Z	NA	3	2	2	3	4	2	2	4	3	3	4	3	4	2	2	3	2	3	1	1	1	1	1	2	2	2	1	1	2	1	2	1	1	2	1	1	2	1	2	2	3	3
645	2020-03-25T12:20:53Z	8	de	247731284	2020-03-25T11:55:09Z	2020-03-25T12:20:53Z	NA	3	5	3	5	5	2	2	2	1	3	5	5	4	3	3	3	4	1	1	1	1	1	1	2	1	1	1	1	3	1	1	2	2	1	2	2	1	1	1	2	2	4
647	2020-03-25T16:25:26Z	8	de	1659961666	2020-03-25T15:59:47Z	2020-03-25T16:25:26Z	NA	2	4	2	5	2	4	4	3	4	3	3	3	2	4	3	2	3	2	2	1	1	4	2	2	3	1	1	1	1	1	1	2	2	2	4	2	3	3	3	2	4	2
648	2020-03-25T16:29:42Z	8	de	548303127	2020-03-25T16:19:58Z	2020-03-25T16:29:42Z	NA	1	4	3	5	1	2	1	3	2	3	4	3	2	3	4	3	4	3	3	1	1	1	1	2	1	1	1	1	1	1	2	2	3	2	1	2	4	1	2	4	2	4
650	2020-03-25T17:02:51Z	8	de	1903954181	2020-03-25T16:53:55Z	2020-03-25T17:02:51Z	NA	3	4	2	4	4	2	4	2	1	3	4	4	4	1	2	3	3	2	1	1	1	2	1	3	2	1	1	1	3	1	1	2	2	1	2	1	3	1	1	1	2	3
651	2020-03-25T22:18:25Z	8	de	1342311430	2020-03-25T21:51:27Z	2020-03-25T22:18:25Z	NA	2	3	3	4	3	2	4	4	3	4	3	3	4	2	2	3	4	4	4	3	1	2	2	2	3	2	1	1	2	1	4	1	1	3	4	3	2	3	3	3	4	3
652	2020-03-25T23:29:03Z	8	de	375167174	2020-03-25T23:13:23Z	2020-03-25T23:29:03Z	NA	2	3	3	5	3	1	1	3	2	3	3	4	4	4	2	4	4	2	1	1	1	2	1	4	2	1	1	1	2	1	1	1	1	2	2	3	3	2	1	2	2	3
653	2020-03-26T07:26:08Z	8	de	1994486445	2020-03-26T07:04:14Z	2020-03-26T07:26:08Z	NA	2	4	4	5	3	3	3	2	2	3	3	4	5	4	4	1	4	2	2	1	1	2	2	2	2	1	1	1	1	1	2	1	2	1	3	1	2	2	1	2	3	4
[truncated: 96 more columns]
