# Supplementary material for: From anxiety to action—Experience of threat, emotional states, reactance, and action preferences in the early days of COVID-19 self-isolation in Germany and Austria
Source: PLoS One. 2020 Dec 8;15(12):e0243193. doi: 10.1371/journal.pone.0243193 (PMC7723254; doi:10.1371/journal.pone.0243193)
Supplement: S1 File — (ZIP) [file pone.0243193.s001.zip › S1-Analysis-Script-incl-SEM.Rmd]

---
title: "Revision Analysis and Markdown"
author: "Stefan Reiss, Vittoria Franchina, Chiara Jutzi, Robin Willardt & Eva Jonas"
date: "Nov 2020"
output: html_document
---


```{r, include=FALSE}
#install.packages("pacman")
#install.packages("knitr")

knitr::opts_chunk$set(echo=T, warning=F, message=F, comment="")

pacman::p_load(tidyverse, lubridate, knitr, corrplot, readxl, jtools, wesanderson, psych, kableExtra, lavaan)

theme_set(theme_classic())
```


```{r}
df<-read_csv("S1_Data.csv")%>%
distinct()%>%
mutate(education = fct_relevel(education, "bn10", after=Inf),
education = fct_relevel(education, "-oth-", after=Inf))


df<-df%>%
mutate(othaction=str_replace_all(othaction,"\\\n",""))

```

# Descriptives


## Age

```{r}
df<-df %>%
mutate(sex = case_when(
sex == "G1" ~ "male",
sex == "G2" ~ "female",
sex == "G3" ~ "divers",
sex == "G4" ~ "undisclosed"
))


```


```{r}
df<-df %>%
filter(country %in% c("DE", "AT")) %>%
filter(sex %in% c("male", "female"))
```


```{r}
df%>%
ggplot(aes(x=age,fill=sex))+
geom_histogram(alpha=.5,bins=10)

psych::describe(df$age)

df%>%
count(sex)


```

##Country

```{r}
df%>%
count(country)%>%
kable()


```


```{r}


df<-df%>%
mutate(duration=datestamp-startdate)


df%>%ggplot(aes(x=duration))+
geom_density()+
scale_y_continuous(labels=scales::percent)

df%>%
summarise(mean=mean(duration),
med=median(duration),
min=min(duration),
max=max(duration))
```

```{r}
df%>%
ggplot(aes(x=education))+
geom_bar()

df%>%
filter(education=="-oth-")%>%
select(starts_with("edu"))

df<-df%>%
mutate(education=case_when(
education=="-oth-"~"bn1",
`education[other]`=="Lehrerin"~"bn9",
`education[other]`=="Mag."~"bn9",
`education[other]`=="Facharzt"~"bn9",
`education[other]`=="Staatsexamen"~"bn9",
`education[other]`=="Examensstudium/Universität"~"bn9",
`education[other]`=="Eslebedienivealosigkeit"~"bn1",
TRUE~as.character(education)))

```


##Risk Group

```{r}
df%>%
count(risk,precond1)


```


###Educationlevels

```{r}
df%>%
count(education)


```

MostoftheparticipantswerebetweenHighSchoolDiplomaandMaster'sdegree


```{r}
df<-df%>%
rename_at(vars(starts_with("discr[")),
funs(str_remove(.,"discr\\[")))%>%
rename_at(vars(starts_with("Affekt")),
funs(str_remove(.,"Affekt\\[")))%>%
rename_at(vars(`aut1]`:`basl3]`),
funs(str_remove(.,"\\]")))
```


##ActionStrategies


```{r}
strategies<- df%>%
select(id,`sinnv[sens1]`:`coping[coping13]`)%>%
pivot_longer(cols=`sinnv[sens1]`:`coping[coping13]`,names_to="strategy",values_to="value")%>%
mutate(strat_type=parse_number(strategy),
judge=str_extract(strategy,pattern="\\[(....)"),
judge=str_remove(judge,"\\["))%>%
mutate(action=case_when(
strat_type==1~"Stockpiling",
strat_type==2~"WashingHands",
strat_type==3~"Spiritual",
strat_type==4~"Creative",
strat_type==5~"OwnProjects",
strat_type==6~"EntertainNeighbors",
strat_type==7~"DigitalSocialContacts",
strat_type==8~"Information",
strat_type==9~"SocialMedia",
strat_type==10~"GluedtoTV",
strat_type==11~"HouseholdQualityTime",
strat_type==12~"DisregardCurfew",
strat_type==13~"DoingSports"
))


strat_df<-strategies %>% left_join(df %>% select(id, age))

```

```{r}
strat_rate<-strat_df%>%
pivot_wider(id_cols=c("id","action"),names_from="judge",values_from="value")

(strat<-psych::alpha(strat_rate %>% select(sens:copi)))

strat_rate$strategies <- strat$scores


strat_df<-strat_df%>%
left_join(strat_rate)
```


```{r}
df<-strat_rate%>%
pivot_wider(id_cols=c("id"),names_from="action",values_from="strategies")%>%
janitor::clean_names()%>%
right_join(df)
```


```{r}
df<-df%>%
select(SJ=starts_with('System[SJ'))%>%
cbind(df)

```

```{r}
#System Justification

(sysj<-alpha(df%>%select(contains("System")),check.keys=T))
df$sysjust<-sysj$scores
```


Scale all variables

```{r}
dfs<-df%>%
mutate_if(is.numeric,scale,center=T,scale=T)

```


#Structural Equation Model

```{r}

pacman::p_load(tidyverse,knitr,lavaan,tictoc)
```


##Prepare and rename data

```{r}
df<-df%>%
rename_at(vars(starts_with("handlint[")),
funs(str_remove(.,"handlint\\[")))%>%
rename_at(vars(starts_with("sinnv[")),
funs(str_remove(.,"sinnv\\[")))%>%
rename_at(vars(starts_with("coping[")),
funs(str_remove(.,"coping\\[")))%>%
rename_at(vars(`sens1]`:`coping13]`),
funs(str_remove(.,"\\]")))

dfs<-dfs%>%
rename_at(vars(starts_with("handlint[")),
funs(str_remove(.,"handlint\\[")))%>%
rename_at(vars(starts_with("sinnv[")),
funs(str_remove(.,"sinnv\\[")))%>%
rename_at(vars(starts_with("coping[")),
funs(str_remove(.,"coping\\[")))%>%
rename_at(vars(`sens1]`:`coping13]`),
funs(str_remove(.,"\\]")))
```


```{r}
df<-df%>%
rename_at(vars(starts_with("lonel[")),
funs(str_remove(.,"lonel\\[")))%>%
rename_at(vars(`lsoc1]`:`lrom5]`),
funs(str_remove(.,"\\]")))
```


#Measurement models to analyze scale consistency

## Discrepancy Scale

```{r}
disc.mod<-"
discr=~aut2+aut1+aut3+aut4+
uncer1+uncer2+uncer3+uncer4+
agenc1+agenc2+agenc3+agenc4

exp=~expec1+expec2+expec3


#Covariances
aut1~~aut2
aut1~~aut3
aut1~~aut4
aut2~~aut3
aut2~~aut4
aut3~~aut4

uncer1~~uncer2
uncer1~~uncer3
uncer1~~uncer4
uncer2~~uncer3
uncer2~~uncer4
uncer3~~uncer4

agenc1~~agenc2
agenc1~~agenc3
agenc1~~agenc4
agenc2~~agenc3
agenc2~~agenc4
agenc3~~agenc4

"


#+expec1+expec2+expec3
```

```{r}
disc.cfa<-cfa(disc.mod,data=dfs)

disc.sum<-summary(disc.cfa,fit.measures=TRUE,
standardized=TRUE)


```

```{r}
disc.sum$PE%>%
filter(op=="=~")%>%
mutate(Parameter=paste(lhs,op,rhs))%>%
select(Parameter,b=est,SE=se,z,beta=std.all,p=pvalue)%>%
kable(digits=3)#%>%
#kableExtra::save_kable(file="table1.png")
```


##AffectScalesCFA

```{r}
aff.mod<-"
BIS=~fear2+fear5+fear6+bis1+bis2+bis3+bis4+bis5
react=~reac2+reac1+reac3+reac4+reac5+reac6+reac7+host1+host2+host3+host4+host5+host6
BAS=~bash1+bash2+bash3+bash4+bash5

#Covariances
fear6	~~	bis2
fear2	~~	bis2
fear2	~~	fear6
fear5	~~	bis1
bis3	~~	bis4


host1	~~	host3
host1	~~	host5
host2	~~	host3
host2	~~	host6
host3	~~	host5
host3	~~	host6
host5	~~	host6
reac1	~~	host2
reac1	~~	host3
reac1	~~	reac3
reac5	~~	reac6
reac2	~~	reac3
reac4	~~	host6
reac4	~~	host5
reac4	~~	host3
reac1	~~	host6
reac6	~~	host5
reac6	~~	reac7
reac7	~~	host4

bash1	~~	bash2
bash4	~~	bash5

"
```

```{r}
aff.cfa<-cfa(aff.mod,data=dfs)

aff.sum<-summary(aff.cfa,fit.measures=TRUE,
standardized=TRUE)


```

```{r}
aff.sum$PE%>%
filter(op!="~~")%>%
mutate(Parameter=paste(lhs,op,rhs))%>%
select(Parameter,b=est,SE=se,z,beta=std.all,p=pvalue)%>%
kable(digits=3)
```


#ActionRatingsCFA

```{r}
act.mod<-"
own_proj=~own_projects+doing_sports+creative
media=~information+digital_social_contacts+social_media
security=~washing_hands+disregard_curfew+stockpiling

#Covariance

digital_social_contacts	~~	washing_hands
doing_sports	~~	digital_social_contacts
own_projects	~~	digital_social_contacts
creative	~~	digital_social_contacts
stockpiling~~washing_hands
disregard_curfew~~stockpiling
"


```

```{r}
act.fit<-cfa(act.mod,data=dfs)

act.sum<-summary(act.fit,fit.measures=TRUE,
standardized=TRUE)


```


DefenseMeasuresIntercorrelations

```{r}
df%>%
mutate(curfew_rec=7-disregard_curfew)%>%
rowwise()%>%
transmute(projects=mean(own_projects,doing_sports,creative,na.rm=T),
media=mean(information,digital_social_contacts,social_media,na.rm=T),
security=mean(washing_hands,curfew_rec,stockpiling,na.rm=T),
sysj=sysjust)%>%
corr.test(method="pearson")

(df%>%
mutate(curfew_rec=7-disregard_curfew)%>%
rowwise()%>%
transmute(projects=mean(own_projects,doing_sports,creative,na.rm=T),
media=mean(information,digital_social_contacts,social_media,na.rm=T),
security=mean(washing_hands,curfew_rec,stockpiling,na.rm=T),
sysj=sysjust)%>%
ungroup()%>%
summarize(projects_m=mean(projects),
projects_sd=sd(projects),
media_m=mean(media),
media_sd=sd(media),
security_m=mean(security),
security_sd=sd(security),
sysjust_m=mean(sysj),
sysjust_df=sd(sysj)))

```


##SJCFA

```{r}
sj.mod<-"
sysj=~SJ1+SJ2+SJ3+SJ4+SJ5+SJ6+SJ7+SJ8

#Cov
SJ2	~~	SJ5
SJ2	~~	SJ4
SJ6	~~	SJ7
SJ3	~~	SJ6	
SJ4	~~	SJ5
SJ7	~~	SJ8
SJ1	~~	SJ8
SJ5	~~	SJ6
#SJ2	~~	SJ6
"
```

```{r}
sj.fit<-cfa(sj.mod,data=df)

sj.sum<-summary(sj.fit,fit.measures=T,
standardized=T,modindices=T)

sj.sum$MI%>%
arrange(-mi)
```


##LonelinessCFA

```{r}
lon.mod<-"
lonel=~lsoc5+lsoc1+lsoc2+lsoc4+lsoc3+
lfam1+lfam2+lfam3+lfam4+lfam5+
lrom1+lrom2+lrom3+lrom4+lrom5

#Covariances
#lfam3	~~	lfam4
#lsoc3	~~	lsoc5
#lsoc2	~~	lsoc4
#lsoc1	~~	lsoc4
#lsoc1	~~	lsoc2
##lfam1	~~	lfam2
#lfam1	~~	lfam3
#lfam3	~~	lfam5
#lfam4	~~	lfam5
#lrom1	~~	lrom4	
#lrom1	~~	lrom3
#lrom2	~~	lrom3
#lrom3	~~	lrom5
#lrom3	~~	lrom4
#lsoc5	~~	lfam2
#lsoc3	~~	lfam2	
#lfam4	~~	lrom4
#lsoc5	~~	lfam1
#lsoc3	~~	lfam1
#lsoc3	~~	lrom3
#lfam1	~~	lrom4
#lsoc1	~~	lrom1
#lrom2	~~	lrom4
#lrom1	~~	lrom2
#lsoc2	~~	lfam2
#lsoc1	~~	lfam2
#lsoc1	~~	lfam1
#lsoc2	~~	lfam1
#lsoc4	~~	lfam2

lrom1~~lrom2
lrom1~~lrom3
lrom1~~lrom4
lrom1~~lrom5
lrom2~~lrom3
lrom2~~lrom4
lrom2~~lrom5
lrom3~~lrom4
lrom3~~lrom5
lrom4~~lrom5

lsoc1~~lsoc2
lsoc1~~lsoc3
lsoc1~~lsoc4
lsoc1~~lsoc5
lsoc2~~lsoc3
lsoc2~~lsoc4
lsoc2~~lsoc5
lsoc3~~lsoc4
lsoc3~~lsoc5
lsoc4~~lsoc5

lfam1~~lfam2
lfam1~~lfam3
lfam1~~lfam4
lfam1~~lfam5
lfam2~~lfam3
lfam2~~lfam4
lfam2~~lfam5
lfam3~~lfam4
lfam3~~lfam5
lfam4~~lfam5
"
```


```{r}
lon.fit<-cfa(lon.mod,data=df)

lon.sum<-summary(lon.fit,fit.measures=T,
standardized=T)

```


```{r}
df<- df %>%
rowwise() %>%
mutate(media_use = mean(information, social_media, gluedto_tv))

```


# Additional analyses (as requested by reviewers)

```{r, message=F, warning=F}
# 


df <- df %>%
  mutate(edu_fct = fct_recode(education,
                              "bis FH-Reife / Lehrabschluss" = "bn1",
                              "bis FH-Reife / Lehrabschluss" = "bn2",
                              "bis FH-Reife / Lehrabschluss" = "bn3",
                              "bis FH-Reife / Lehrabschluss" = "bn4",
                              "bis FH-Reife / Lehrabschluss" = "bn5",
                              "bis FH-Reife / Lehrabschluss" = "bn7",
                              "allg. HS-Reife" = "bn6",
                              "HS-Abschluss" = "bn8",
                              "HS-Abschluss" = "bn9",
                              "HS-Abschluss" = "bn10",
                              "HS-Abschluss" = "-oth-")) %>% 
  mutate(edu_fct = fct_relevel(edu_fct, "HS-Abschluss", after = Inf)) %>% 
  mutate(edu_degree = case_when(
    edu_fct == "allg. HS-Reife" ~ 0,
    edu_fct == "bis FH-Reife / Lehrabschluss"  ~ 0,
    edu_fct == "HS-Abschluss" ~ 1
  ))

# count(df,  edu_degree)

```


#Model

The final SEM includes Discrepancy and Expectancy Violation as predictors for Affect.
The assumed affect mediators are BIS, BAS, and reactance affect: all facets of motivational-affective states relevant for threat-defenses.

Loneliness is a temporally stable set of circumstances we also assume to predict defensive strategies.

As defenses, we used four latent variables: Own Projects, Media Use, Security-enhacing efforts, and System Justification.

Direct and indirect effects will be reported.
We assume that discrepancies influence BIS, BAS, and reactance, which in turn will predict preferences for concrete strategies:
- own projects are idiosynchratic and related to personal growth; they should be predicted by BAS-related approach affect and determination
- Use of (social) media is a pro-active way of (re-)establishing social contacts, and should also be related to BAS-state
- reactance is a feeling of hostility and being treated injustly; it should relate to both increased likelihood to disregard security efforts and instructions; and predict lower system justification.


--------


# SEM with Covariates

Including significant correlations from the correlation table, include covariates for the respective latent variables. We have included riskgroup, edu_degree, nationality (Austria), gender, and age as covariates.


```{r}
df <- df %>% 
  mutate(sex = recode(sex, "male" = 0, "female" = 1),
         country = recode(country, "DE" = 0, "AT" = 1))
```


```{r}
sem.cov.mod<-"
#LatentVariables

own_proj=~own_projects+doing_sports+creative
media=~digital_social_contacts+social_media
security=~washing_hands+disregard_curfew+stockpiling+information

sysj=~SJ1+SJ2+SJ3+SJ4+SJ5+SJ6+SJ7+SJ8


lonel=~lsoc5+lsoc1+lsoc2+lsoc4+lsoc3+
lfam1+lfam2+lfam3+lfam4+lfam5+
lrom1+lrom2+lrom3+lrom4+lrom5

discr=~aut2+aut1+aut3+aut4+
uncer1+uncer2+uncer3+uncer4+
agenc1+agenc2+agenc3+agenc4

exp=~expec1+expec2+expec3

BIS=~fear2+fear5+fear6+bis1+bis2+bis3+bis4+bis5
react=~reac2+reac1+reac3+reac4+reac5+reac6+reac7+host1+host2+host3+host4+host5+host6
BAS=~bash1+bash2+bash3+bash4+bash5

#Regressions

BIS~a1*discr
BAS~a2*discr
react~a3*discr

BIS~e1*exp
BAS~e2*exp
react~e3*exp


own_proj~b1.1*BIS
own_proj~b2.1*BAS
own_proj~b3.1*react
own_proj~l1*lonel

media~b1.2*BIS
media~b2.2*BAS
media~b3.2*react
media~l2*lonel


security~b1.3*BIS
security~b2.3*BAS
security~b3.3*react
security~l3*lonel


sysj~b1.4*BIS
sysj~b2.4*BAS
sysj~b3.4*react
sysj~l4*lonel

# Covariates
BIS ~ sex
media ~ sex
security ~ sex

BIS ~ risk
own_proj ~ risk
sysj ~ risk

BAS ~ edu_degree
react~ edu_degree

BAS ~ age
react ~ age
own_proj ~ age

own_proj ~ country


#Directeffects

own_proj~cd1*discr
media~cd2*discr
security~cd3*discr
sysj~cd4*discr

own_proj~ce1*exp
media~ce2*exp
security~ce3*exp
sysj~ce4*exp


#indirecteffects-discrepancy
ab1.1:=a1*b1.1
ab1.2:=a1*b1.2
ab1.3:=a1*b1.3
ab1.4:=a1*b1.4

ab2.1:=a2*b2.1
ab2.2:=a2*b2.2
ab2.3:=a2*b2.3
ab2.4:=a2*b2.4

ab3.1:=a3*b3.1
ab3.2:=a3*b3.2
ab3.3:=a3*b3.3
ab3.4:=a3*b3.4


#indirecteffects-expectancy
eb1.1:=e1*b1.1
eb1.2:=e1*b1.2
eb1.3:=e1*b1.3
eb1.4:=e1*b1.4

eb2.1:=e2*b2.1
eb2.2:=e2*b2.2
eb2.3:=e2*b2.3
eb2.4:=e2*b2.4

eb3.1:=e3*b3.1
eb3.2:=e3*b3.2
eb3.3:=e3*b3.3
eb3.4:=e3*b3.4


#totaleffects-discrepancy

tot.d1.1:=cd1+ab1.1
tot.d1.2:=cd2+ab1.2
tot.d1.3:=cd3+ab1.3
#tot.d1.4:=cd4+ab1.4

tot.d2.1:=cd1+ab2.1
tot.d2.2:=cd2+ab2.2
tot.d2.3:=cd3+ab2.3
#tot.d2.4:=cd4+ab2.4

tot.d3.1:=cd1+ab3.1
tot.d3.2:=cd2+ab3.2
tot.d3.3:=cd3+ab3.3

#Covariances
aut1~~aut2
aut1~~aut3
aut1~~aut4
aut2~~aut3
aut2~~aut4
aut3~~aut4

uncer1~~uncer2
uncer1~~uncer3
uncer1~~uncer4
uncer2~~uncer3
uncer2~~uncer4
uncer3~~uncer4

agenc1~~agenc2
agenc1~~agenc3
agenc1~~agenc4
agenc2~~agenc3
agenc2~~agenc4
agenc3~~agenc4

reac2	~~	reac3
reac5	~~	reac6
reac4	~~	host6
reac1	~~	host6
reac6	~~	host5
reac4	~~	host3
reac4	~~	host5
host1~~host5
host1	~~	host3
host2	~~	host3
host2	~~	host5
host1	~~	host2
host2	~~	host6
host3	~~	host5
host3	~~	host6
host5	~~	host6

fear6	~~	bis2
fear2	~~	bis2
fear2	~~	fear6
reac4	~~	host2
bis3	~~	bis4

bash1~~bash2
bash4	~~	bash5

SJ2~~SJ5
SJ2~~SJ4
SJ4~~SJ5
SJ5	~~SJ6
SJ2~~SJ6
SJ7~~SJ8
SJ6~~SJ7
SJ3	~~SJ6
SJ6	~~SJ8
SJ4	~~	SJ6
SJ4	~~	SJ8

lrom1~~lrom2
lrom1~~lrom3
lrom1~~lrom4
lrom1~~lrom5
lrom2~~lrom3
lrom2~~lrom4
lrom2~~lrom5
lrom3~~lrom4
lrom3~~lrom5
lrom4~~lrom5

lsoc1~~lsoc2
lsoc1~~lsoc3
lsoc1~~lsoc4
lsoc1~~lsoc5
lsoc2~~lsoc3
lsoc2~~lsoc4
lsoc2~~lsoc5
lsoc3~~lsoc4
lsoc3~~lsoc5
lsoc4~~lsoc5

lfam1~~lfam2
lfam1~~lfam3
lfam1~~lfam4
lfam1~~lfam5
lfam2~~lfam3
lfam2~~lfam4
lfam2~~lfam5
lfam3~~lfam4
lfam3~~lfam5
lfam4~~lfam5

reac1	~~	reac7


creative	~~	social_media
own_projects	~~	creative
information	~~	social_media

digital_social_contacts	~~	washing_hands
doing_sports	~~	digital_social_contacts
own_projects	~~	digital_social_contacts
creative	~~	digital_social_contacts
stockpiling~~washing_hands
disregard_curfew~~stockpiling

BIS	~~	react

"

```


Fit


```{r,  warning=F}
set.seed(92375)

tic("bootstrap cov")
sem.cov.boot.seed <- sem(sem.cov.mod, data = df, se = "bootstrap", bootstrap = 1000, parameterization = "theta")
toc()
```


```{r}
boot.cov.seed.sum <- summary(sem.cov.boot.seed, fit.measures=T)
```


```{r}
sem.cov.fit <- sem(sem.cov.mod, data = df)

sem.cov.sum <- summary(sem.cov.fit, fit.measures = T)
```


```{r}
parameterestimates(sem.cov.fit)%>%
filter(op%in%c("~"))%>%
filter(!str_detect(lhs,"tot."))%>%
mutate_at(c("est","se","z","ci.lower","ci.upper"),round,2)%>%
mutate(Regression=paste(rhs,"-->",lhs),
CI95=paste0("[",ci.lower,",",ci.upper,"]"))%>%
select(Regression,b=est,"SE"=se,"z-value"=z,"p-value"=pvalue,"95%CI"=CI95)%>%
kable(caption="Regressionweightsand95%confidenceintervals",
digits=3)%>%
kable_styling(bootstrap_options="striped")%>%
write_file("cov_regressiontable.html")
```

```{r}
parameterestimates(sem.cov.fit)%>%
filter(op%in%c(":="))%>%
filter(!str_detect(lhs,"tot."))%>%
mutate_at(c("est","se","z","ci.lower","ci.upper"),round,2)%>%
mutate(CI95=paste0("[",ci.lower,",",ci.upper,"]"))%>%
select(Effect=rhs,b=est,SE=se,"z-value"=z,"p-value"=pvalue,"95%CI"=CI95)%>%
kable(caption="Indirecteffectregressionweightsand95%confidenceintervals",
digits=3)%>%
kable_styling(bootstrap_options="striped")%>%
write_file("cov_indirecteffects.html")

```


```{r}

sem_vals<-lavaan::lavPredict(sem.cov.boot.seed, type="lv", method="regression") %>%
as.data.frame()


sem_vals <- sem_vals %>%
mutate(age = df$age,
       edu = df$edu_degree)
```


```{r}
sem_vals %>%
cor() %>%
corrplot(order="hclust")
```

```{r}
demog <-
df %>%
select(age, sex, country, risk, precond1, edu_degree)


head(demog)
```

## Describe Demographics of the Sample


```{r}
demog %>% 
  select_if(is.numeric) %>% 
  psych::describe()


count(demog, sex)

count(demog, country)

count(demog, edu_degree)

count(demog, risk)
count(demog, precond1)
```


```{r}
sem_vals %>% 
  ggplot(aes(x = age, y = lonel)) +
    geom_jitter() +
    geom_smooth()
```


```{r}
sem_vals <- sem_vals %>% 
  cbind(demog %>% select(-age)) %>% 
  select(-edu)

```


```{r}
ggplot(sem_vals, aes(x = factor(edu_degree), y = lonel, fill = edu_degree)) +
    geom_violin(draw_quantiles = c(.5), alpha = .4) +
    geom_jitter(alpha = .25, width = .2) +
    theme(legend.position = "none")
```


```{r}
pacman::p_load(apaTables)

sem_vals %>% 
  select(discr, exp, BIS, BAS, react, lonel, own_proj, media, security, sysj, age, sex, country, risk, precond1, edu_degree) %>% 
  mutate(sex = recode(sex, "male" = 0, "female" = 1),
         country = recode(country, "DE" = 0, "AT" = 1)) %>% 
  apa.cor.table("cor_table.doc")
```


## Calculate means to describe latent variables of the scales:


```{r}
means <- tibble(.rows = nrow(df))

means$discrep <- df %>% 
  select(aut2, aut1, aut3, aut4, uncer1, uncer2, uncer3, uncer4, agenc1, agenc2, agenc3, agenc4) %>% 
  psych::alpha(check.keys = T) %>% 
  .$scores


means$exp <-
  df %>%
  select(starts_with("expec")) %>% 
    psych::alpha(keys = c(1, -1, -1), check.keys = F) %>% 
    .$scores


means$BIS <- df %>% 
  select(fear2, fear5, fear6, bis1, bis2, bis3, bis4, bis5) %>% 
  psych::alpha() %>% 
  .$scores

means$BAS <- 
  df %>% 
  select(starts_with("bash")) %>% 
    psych::alpha() %>% 
    .$scores

means$reac <- df %>% 
  select(reac2, reac1, reac3, reac4, reac5, reac6, reac7, host1, host2,host3, host4, host5, host6) %>% 
  psych::alpha(check.keys = T) %>% 
  .$scores


means$lonel <- df %>% 
  select(lsoc5, lsoc1, lsoc2, lsoc4, lsoc3, 
lfam1, lfam2, lfam3, lfam4, lfam5, lrom1, lrom2, lrom3, lrom4, lrom5) %>% 
  psych::alpha(check.keys = T) %>% 
  .$scores

means$own_pro <- df %>% 
  select(own_projects, doing_sports, creative) %>% 
  psych::alpha() %>% 
  .$scores

means$media <- df %>% 
  select(information, digital_social_contacts, social_media) %>% 
  psych::alpha() %>% 
  .$scores


means$security <- df %>% 
  select(washing_hands, disregard_curfew, stockpiling) %>% 
  psych::alpha(keys = c(1, -1, 1)) %>% 
  .$scores


means$sysj <- df$sysjust

means <- means %>% 
  cbind(., sem_vals %>% select(age, risk, precond1, edu_degree))


```


```{r}
means %>% 
  describe()

```


```{r}
pacman::p_load(PerformanceAnalytics)


png("corr_plot.png", res = 300, width = 3600, height = 3600)
chart.Correlation(means, histogram = T, )
dev.off()
```

```{r}
save.image("workspace_s1.rdata")
```
