# Supplementary material for: From anxiety to action—Experience of threat, emotional states, reactance, and action preferences in the early days of COVID-19 self-isolation in Germany and Austria
Source: PLoS One. 2020 Dec 8;15(12):e0243193. doi: 10.1371/journal.pone.0243193 (PMC7723254; doi:10.1371/journal.pone.0243193)
Supplement: S3 File — (ZIP) [file pone.0243193.s003.zip]

Archive with 2 entries (2 files):
- S3-Analysis-without-covariates.Rmd
- workspace_s1.rdata
