# Supplementary material for: From anxiety to action—Experience of threat, emotional states, reactance, and action preferences in the early days of COVID-19 self-isolation in Germany and Austria
Source: PLoS One. 2020 Dec 8;15(12):e0243193. doi: 10.1371/journal.pone.0243193 (PMC7723254; doi:10.1371/journal.pone.0243193)
Supplement: S3 File — (ZIP) [file pone.0243193.s003.zip › S3-Analysis-without-covariates.Rmd]

---
title: "S3 Analyses without Covariates"
author: "Stefan Reiss, Vittoria Franchina, Chiara Jutzi, Robin Willardt & Eva Jonas"
output: html_document
---


```{r, include=FALSE}
#install.packages("pacman")
#install.packages("knitr")

knitr::opts_chunk$set(echo=T, warning=F, message=F, comment="")

pacman::p_load(tidyverse, lubridate, knitr, corrplot, readxl, jtools, wesanderson, psych, kableExtra, lavaan, tictoc)

theme_set(theme_classic())
```

```{r}
# load workspace exported from S1 file

load("workspace_s1.rdata")

```


```{r}
sem.mod<-"
#LatentVariables

own_proj=~own_projects+doing_sports+creative
media=~digital_social_contacts+social_media
security=~washing_hands+disregard_curfew+stockpiling+information

sysj=~SJ1+SJ2+SJ3+SJ4+SJ5+SJ6+SJ7+SJ8


lonel=~lsoc5+lsoc1+lsoc2+lsoc4+lsoc3+
lfam1+lfam2+lfam3+lfam4+lfam5+
lrom1+lrom2+lrom3+lrom4+lrom5

discr=~aut2+aut1+aut3+aut4+
uncer1+uncer2+uncer3+uncer4+
agenc1+agenc2+agenc3+agenc4

exp=~expec1+expec2+expec3

BIS=~fear2+fear5+fear6+bis1+bis2+bis3+bis4+bis5
react=~reac2+reac1+reac3+reac4+reac5+reac6+reac7+host1+host2+host3+host4+host5+host6
BAS=~bash1+bash2+bash3+bash4+bash5

#Regressions

BIS~a1*discr
BAS~a2*discr
react~a3*discr

BIS~e1*exp
BAS~e2*exp
react~e3*exp


own_proj~b1.1*BIS
own_proj~b2.1*BAS
own_proj~b3.1*react
own_proj~l1*lonel

media~b1.2*BIS
media~b2.2*BAS
media~b3.2*react
media~l2*lonel

security~b1.3*BIS
security~b2.3*BAS
security~b3.3*react
security~l3*lonel

sysj~b1.4*BIS
sysj~b2.4*BAS
sysj~b3.4*react
sysj~l4*lonel


#Directeffects

own_proj~cd1*discr
media~cd2*discr
security~cd3*discr
sysj~cd4*discr

own_proj~ce1*exp
media~ce2*exp
security~ce3*exp
sysj~ce4*exp


#indirecteffects-discrepancy
ab1.1:=a1*b1.1
ab1.2:=a1*b1.2
ab1.3:=a1*b1.3
ab1.4:=a1*b1.4

ab2.1:=a2*b2.1
ab2.2:=a2*b2.2
ab2.3:=a2*b2.3
ab2.4:=a2*b2.4

ab3.1:=a3*b3.1
ab3.2:=a3*b3.2
ab3.3:=a3*b3.3
ab3.4:=a3*b3.4


#indirecteffects-expectancy
eb1.1:=e1*b1.1
eb1.2:=e1*b1.2
eb1.3:=e1*b1.3
eb1.4:=e1*b1.4

eb2.1:=e2*b2.1
eb2.2:=e2*b2.2
eb2.3:=e2*b2.3
eb2.4:=e2*b2.4

eb3.1:=e3*b3.1
eb3.2:=e3*b3.2
eb3.3:=e3*b3.3
eb3.4:=e3*b3.4


#totaleffects-discrepancy

tot.d1.1:=cd1+ab1.1
tot.d1.2:=cd2+ab1.2
tot.d1.3:=cd3+ab1.3
#tot.d1.4:=cd4+ab1.4

tot.d2.1:=cd1+ab2.1
tot.d2.2:=cd2+ab2.2
tot.d2.3:=cd3+ab2.3
#tot.d2.4:=cd4+ab2.4

tot.d3.1:=cd1+ab3.1
tot.d3.2:=cd2+ab3.2
tot.d3.3:=cd3+ab3.3

#Covariances
aut1~~aut2
aut1~~aut3
aut1~~aut4
aut2~~aut3
aut2~~aut4
aut3~~aut4

uncer1~~uncer2
uncer1~~uncer3
uncer1~~uncer4
uncer2~~uncer3
uncer2~~uncer4
uncer3~~uncer4

agenc1~~agenc2
agenc1~~agenc3
agenc1~~agenc4
agenc2~~agenc3
agenc2~~agenc4
agenc3~~agenc4

reac2	~~	reac3
reac5	~~	reac6
reac4	~~	host6
reac1	~~	host6
reac6	~~	host5
reac4	~~	host3
reac4	~~	host5
host1~~host5
host1	~~	host3
host2	~~	host3
host2	~~	host5
host1	~~	host2
host2	~~	host6
host3	~~	host5
host3	~~	host6
host5	~~	host6

fear6	~~	bis2
fear2	~~	bis2
fear2	~~	fear6
reac4	~~	host2
bis3	~~	bis4

bash1~~bash2
bash4	~~	bash5

SJ2~~SJ5
SJ2~~SJ4
SJ4~~SJ5
SJ5	~~SJ6
SJ2~~SJ6
SJ7~~SJ8
SJ6~~SJ7
SJ3	~~SJ6
SJ6	~~SJ8
SJ4	~~	SJ6
SJ4	~~	SJ8

lrom1~~lrom2
lrom1~~lrom3
lrom1~~lrom4
lrom1~~lrom5
lrom2~~lrom3
lrom2~~lrom4
lrom2~~lrom5
lrom3~~lrom4
lrom3~~lrom5
lrom4~~lrom5

lsoc1~~lsoc2
lsoc1~~lsoc3
lsoc1~~lsoc4
lsoc1~~lsoc5
lsoc2~~lsoc3
lsoc2~~lsoc4
lsoc2~~lsoc5
lsoc3~~lsoc4
lsoc3~~lsoc5
lsoc4~~lsoc5

lfam1~~lfam2
lfam1~~lfam3
lfam1~~lfam4
lfam1~~lfam5
lfam2~~lfam3
lfam2~~lfam4
lfam2~~lfam5
lfam3~~lfam4
lfam3~~lfam5
lfam4~~lfam5

reac1	~~	reac7


creative	~~	social_media
own_projects	~~	creative
information	~~	social_media

digital_social_contacts	~~	washing_hands
doing_sports	~~	digital_social_contacts
own_projects	~~	digital_social_contacts
creative	~~	digital_social_contacts
stockpiling~~washing_hands
disregard_curfew~~stockpiling

BIS	~~	react

"

```


Fit


```{r}
set.seed(42069)

tic("bootstrap1000")
sem.boot1000.seed<-sem(sem.mod,data=df,se="bootstrap",bootstrap=1000)
toc()
```


```{r}
boot1000seed.sum<-summary(sem.boot1000.seed,fit.measures=T)
```


```{r}
parameterestimates(sem.boot1000.seed)%>%
filter(op%in%c("~"))%>%
filter(!str_detect(lhs,"tot."))%>%
mutate_at(c("est","se","z","ci.lower","ci.upper"),round,2)%>%
mutate(Regression=paste(rhs,"-->",lhs),
CI95=paste0("[",ci.lower,",",ci.upper,"]"))%>%
select(Regression,b=est,"SE"=se,"z-value"=z,"p-value"=pvalue,"95%CI"=CI95)%>%
kable(caption="Regressionweightsand95%confidenceintervals",
digits=3)%>%
kable_styling(bootstrap_options="striped")%>%
write_file("S3_regressiontable.html")
```

```{r}
parameterestimates(sem.boot1000.seed)%>%
filter(op%in%c(":="))%>%
filter(!str_detect(lhs,"tot."))%>%
mutate_at(c("est","se","z","ci.lower","ci.upper"),round,2)%>%
mutate(CI95=paste0("[",ci.lower,",",ci.upper,"]"))%>%
select(Effect=rhs,b=est,SE=se,"z-value"=z,"p-value"=pvalue,"95%CI"=CI95)%>%
kable(caption="Indirecteffectregressionweightsand95%confidenceintervals",
digits=3)%>%
kable_styling(bootstrap_options="striped")%>%
write_file("S3_indirecteffects.html")

```
